# Supplementary material for: N6-Methyladenosine RNA Methylation Regulator-Related Alternative Splicing (AS) Gene Signature Predicts Non–Small Cell Lung Cancer Prognosis
Source: Front Mol Biosci. 2021 Jun 11;8:657087. doi: 10.3389/fmolb.2021.657087 (PMC8226009; doi:10.3389/fmolb.2021.657087)
Supplement: Supplementary file 1 [file Table2.XLSX]

## Sheet: LUAD-GO
The GO analysis of the 2 m6A regulators and m6A-related genes alternative splicing in LUAD
ACTION_DIRECTION	ACTION_SCORE	ACTION_TYPE	edge-label	EDGE_UNIQUE_SUID	EVIDENCE_CODE	INITIAL_SOURCE_NAME	INITIAL_TARGET_NAME	interaction	INTERACTION_TYPE	KappaScore	name	Regulates Source	Regulates Target	selected	shared interaction	shared name	SIGNUM	SOURCE_NAME	SOURCE_SYMBOL_NAME	TARGET_NAME	TARGET_SYMBOL_NAME	UNIQUE_ID
				63	ISS	GO:0006259	11176	gene-term	GO:0006259		DNA%20metabolic%20process (gene-term) BAZ2A			FALSE	gene-term	DNA%20metabolic%20process (gene-term) BAZ2A						GO:0006259 (gene-term) 11176
				65	IEA	GO:0006259	1499	gene-term	GO:0006259		DNA%20metabolic%20process (gene-term) CTNNB1			FALSE	gene-term	DNA%20metabolic%20process (gene-term) CTNNB1						GO:0006259 (gene-term) 1499
				67	IEA	GO:0006259	153396	gene-term	GO:0006259		DNA%20metabolic%20process (gene-term) TMEM161B			FALSE	gene-term	DNA%20metabolic%20process (gene-term) TMEM161B						GO:0006259 (gene-term) 153396
				69	IEA	GO:0006259	157570	gene-term	GO:0006259		DNA%20metabolic%20process (gene-term) ESCO2			FALSE	gene-term	DNA%20metabolic%20process (gene-term) ESCO2						GO:0006259 (gene-term) 157570
				71	IMP	GO:0006259	1663	gene-term	GO:0006259	2	DNA%20metabolic%20process (gene-term) DDX11			FALSE	gene-term	DNA%20metabolic%20process (gene-term) DDX11						GO:0006259 (gene-term) 1663
				73	ISS	GO:0006259	1773	gene-term	GO:0006259		DNA%20metabolic%20process (gene-term) DNASE1			FALSE	gene-term	DNA%20metabolic%20process (gene-term) DNASE1						GO:0006259 (gene-term) 1773
				75	TAS	GO:0006259	23649	gene-term	GO:0006259		DNA%20metabolic%20process (gene-term) POLA2			FALSE	gene-term	DNA%20metabolic%20process (gene-term) POLA2						GO:0006259 (gene-term) 23649
				77	TAS	GO:0006259	27343	gene-term	GO:0006259		DNA%20metabolic%20process (gene-term) POLL			FALSE	gene-term	DNA%20metabolic%20process (gene-term) POLL						GO:0006259 (gene-term) 27343
				79	TAS	GO:0006259	27434	gene-term	GO:0006259		DNA%20metabolic%20process (gene-term) POLM			FALSE	gene-term	DNA%20metabolic%20process (gene-term) POLM						GO:0006259 (gene-term) 27434
				81	IEA	GO:0006259	283899	gene-term	GO:0006259		DNA%20metabolic%20process (gene-term) INO80E			FALSE	gene-term	DNA%20metabolic%20process (gene-term) INO80E						GO:0006259 (gene-term) 283899
				83	ISS	GO:0006259	284131	gene-term	GO:0006259		DNA%20metabolic%20process (gene-term) ENDOV			FALSE	gene-term	DNA%20metabolic%20process (gene-term) ENDOV						GO:0006259 (gene-term) 284131
				85	IMP	GO:0006259	29980	gene-term	GO:0006259	2	DNA%20metabolic%20process (gene-term) DONSON			FALSE	gene-term	DNA%20metabolic%20process (gene-term) DONSON						GO:0006259 (gene-term) 29980
				87	IEA	GO:0006259	3075	gene-term	GO:0006259		DNA%20metabolic%20process (gene-term) CFH			FALSE	gene-term	DNA%20metabolic%20process (gene-term) CFH						GO:0006259 (gene-term) 3075
				89	IMP	GO:0006259	3183	gene-term	GO:0006259	2	DNA%20metabolic%20process (gene-term) HNRNPC			FALSE	gene-term	DNA%20metabolic%20process (gene-term) HNRNPC						GO:0006259 (gene-term) 3183
				91	IMP	GO:0006259	4176	gene-term	GO:0006259	2	DNA%20metabolic%20process (gene-term) MCM7			FALSE	gene-term	DNA%20metabolic%20process (gene-term) MCM7						GO:0006259 (gene-term) 4176
				93	IMP	GO:0006259	4751	gene-term	GO:0006259	2	DNA%20metabolic%20process (gene-term) NEK2			FALSE	gene-term	DNA%20metabolic%20process (gene-term) NEK2						GO:0006259 (gene-term) 4751
				95	ISS	GO:0006259	51010	gene-term	GO:0006259		DNA%20metabolic%20process (gene-term) EXOSC3			FALSE	gene-term	DNA%20metabolic%20process (gene-term) EXOSC3						GO:0006259 (gene-term) 51010
				97	IEA	GO:0006259	51176	gene-term	GO:0006259		DNA%20metabolic%20process (gene-term) LEF1			FALSE	gene-term	DNA%20metabolic%20process (gene-term) LEF1						GO:0006259 (gene-term) 51176
				99	IMP	GO:0006259	5371	gene-term	GO:0006259	2	DNA%20metabolic%20process (gene-term) PML			FALSE	gene-term	DNA%20metabolic%20process (gene-term) PML						GO:0006259 (gene-term) 5371
				101	TAS	GO:0006259	5436	gene-term	GO:0006259		DNA%20metabolic%20process (gene-term) POLR2G			FALSE	gene-term	DNA%20metabolic%20process (gene-term) POLR2G						GO:0006259 (gene-term) 5436
				103	IMP	GO:0006259	55031	gene-term	GO:0006259	2	DNA%20metabolic%20process (gene-term) USP47			FALSE	gene-term	DNA%20metabolic%20process (gene-term) USP47						GO:0006259 (gene-term) 55031
				105	ISS	GO:0006259	55247	gene-term	GO:0006259		DNA%20metabolic%20process (gene-term) NEIL3			FALSE	gene-term	DNA%20metabolic%20process (gene-term) NEIL3						GO:0006259 (gene-term) 55247
				107	IMP	GO:0006259	5595	gene-term	GO:0006259	2	DNA%20metabolic%20process (gene-term) MAPK3			FALSE	gene-term	DNA%20metabolic%20process (gene-term) MAPK3						GO:0006259 (gene-term) 5595
				109	IEA	GO:0006259	56946	gene-term	GO:0006259		DNA%20metabolic%20process (gene-term) EMSY			FALSE	gene-term	DNA%20metabolic%20process (gene-term) EMSY						GO:0006259 (gene-term) 56946
				111	TAS	GO:0006259	5886	gene-term	GO:0006259		DNA%20metabolic%20process (gene-term) RAD23A			FALSE	gene-term	DNA%20metabolic%20process (gene-term) RAD23A						GO:0006259 (gene-term) 5886
				113	TAS	GO:0006259	7374	gene-term	GO:0006259		DNA%20metabolic%20process (gene-term) UNG			FALSE	gene-term	DNA%20metabolic%20process (gene-term) UNG						GO:0006259 (gene-term) 7374
				115	TAS	GO:0006259	8243	gene-term	GO:0006259		DNA%20metabolic%20process (gene-term) SMC1A			FALSE	gene-term	DNA%20metabolic%20process (gene-term) SMC1A						GO:0006259 (gene-term) 8243
				117	NAS	GO:0006259	83990	gene-term	GO:0006259		DNA%20metabolic%20process (gene-term) BRIP1			FALSE	gene-term	DNA%20metabolic%20process (gene-term) BRIP1						GO:0006259 (gene-term) 83990
				119	ISS	GO:0006259	84787	gene-term	GO:0006259		DNA%20metabolic%20process (gene-term) KMT5C			FALSE	gene-term	DNA%20metabolic%20process (gene-term) KMT5C						GO:0006259 (gene-term) 84787
				121	TAS	GO:0006259	8533	gene-term	GO:0006259		DNA%20metabolic%20process (gene-term) COPS3			FALSE	gene-term	DNA%20metabolic%20process (gene-term) COPS3						GO:0006259 (gene-term) 8533
				123	IMP	GO:0006259	9112	gene-term	GO:0006259	2	DNA%20metabolic%20process (gene-term) MTA1			FALSE	gene-term	DNA%20metabolic%20process (gene-term) MTA1						GO:0006259 (gene-term) 9112
				125	IEA	GO:0006259	9643	gene-term	GO:0006259		DNA%20metabolic%20process (gene-term) MORF4L2			FALSE	gene-term	DNA%20metabolic%20process (gene-term) MORF4L2						GO:0006259 (gene-term) 9643
				127	IEA	GO:0006281	157570	gene-term	GO:0006281		DNA%20repair (gene-term) ESCO2			FALSE	gene-term	DNA%20repair (gene-term) ESCO2						GO:0006281 (gene-term) 157570
				128	IMP	GO:0006281	1663	gene-term	GO:0006281	2	DNA%20repair (gene-term) DDX11			FALSE	gene-term	DNA%20repair (gene-term) DDX11						GO:0006281 (gene-term) 1663
				129	TAS	GO:0006281	27343	gene-term	GO:0006281		DNA%20repair (gene-term) POLL			FALSE	gene-term	DNA%20repair (gene-term) POLL						GO:0006281 (gene-term) 27343
				130	TAS	GO:0006281	27434	gene-term	GO:0006281		DNA%20repair (gene-term) POLM			FALSE	gene-term	DNA%20repair (gene-term) POLM						GO:0006281 (gene-term) 27434
				131	IEA	GO:0006281	283899	gene-term	GO:0006281		DNA%20repair (gene-term) INO80E			FALSE	gene-term	DNA%20repair (gene-term) INO80E						GO:0006281 (gene-term) 283899
				132	ISS	GO:0006281	284131	gene-term	GO:0006281		DNA%20repair (gene-term) ENDOV			FALSE	gene-term	DNA%20repair (gene-term) ENDOV						GO:0006281 (gene-term) 284131
				133	IEA	GO:0006281	3075	gene-term	GO:0006281		DNA%20repair (gene-term) CFH			FALSE	gene-term	DNA%20repair (gene-term) CFH						GO:0006281 (gene-term) 3075
				134	IBA	GO:0006281	4176	gene-term	GO:0006281		DNA%20repair (gene-term) MCM7			FALSE	gene-term	DNA%20repair (gene-term) MCM7						GO:0006281 (gene-term) 4176
				135	IMP	GO:0006281	5371	gene-term	GO:0006281	2	DNA%20repair (gene-term) PML			FALSE	gene-term	DNA%20repair (gene-term) PML						GO:0006281 (gene-term) 5371
				136	TAS	GO:0006281	5436	gene-term	GO:0006281		DNA%20repair (gene-term) POLR2G			FALSE	gene-term	DNA%20repair (gene-term) POLR2G						GO:0006281 (gene-term) 5436
				137	IMP	GO:0006281	55031	gene-term	GO:0006281	2	DNA%20repair (gene-term) USP47			FALSE	gene-term	DNA%20repair (gene-term) USP47						GO:0006281 (gene-term) 55031
				138	ISS	GO:0006281	55247	gene-term	GO:0006281		DNA%20repair (gene-term) NEIL3			FALSE	gene-term	DNA%20repair (gene-term) NEIL3						GO:0006281 (gene-term) 55247
				139	IEA	GO:0006281	56946	gene-term	GO:0006281		DNA%20repair (gene-term) EMSY			FALSE	gene-term	DNA%20repair (gene-term) EMSY						GO:0006281 (gene-term) 56946
				140	TAS	GO:0006281	5886	gene-term	GO:0006281		DNA%20repair (gene-term) RAD23A			FALSE	gene-term	DNA%20repair (gene-term) RAD23A						GO:0006281 (gene-term) 5886
				141	TAS	GO:0006281	7374	gene-term	GO:0006281		DNA%20repair (gene-term) UNG			FALSE	gene-term	DNA%20repair (gene-term) UNG						GO:0006281 (gene-term) 7374
				142	TAS	GO:0006281	8243	gene-term	GO:0006281		DNA%20repair (gene-term) SMC1A			FALSE	gene-term	DNA%20repair (gene-term) SMC1A						GO:0006281 (gene-term) 8243
				143	NAS	GO:0006281	83990	gene-term	GO:0006281		DNA%20repair (gene-term) BRIP1			FALSE	gene-term	DNA%20repair (gene-term) BRIP1						GO:0006281 (gene-term) 83990
				144	IMP	GO:0006281	84787	gene-term	GO:0006281	2	DNA%20repair (gene-term) KMT5C			FALSE	gene-term	DNA%20repair (gene-term) KMT5C						GO:0006281 (gene-term) 84787
				145	TAS	GO:0006281	8533	gene-term	GO:0006281		DNA%20repair (gene-term) COPS3			FALSE	gene-term	DNA%20repair (gene-term) COPS3						GO:0006281 (gene-term) 8533
				146	IMP	GO:0006281	9112	gene-term	GO:0006281	2	DNA%20repair (gene-term) MTA1			FALSE	gene-term	DNA%20repair (gene-term) MTA1						GO:0006281 (gene-term) 9112
				147	IEA	GO:0006281	9643	gene-term	GO:0006281		DNA%20repair (gene-term) MORF4L2			FALSE	gene-term	DNA%20repair (gene-term) MORF4L2						GO:0006281 (gene-term) 9643
				148	is_a:			term-term	term-term	2	DNA repair (term-term-ontology) DNA metabolic process	POSITIVELY_REGULATES		FALSE	term-term	DNA repair (term-term-ontology) DNA metabolic process	+					GO:0006281 (term-term-ontology) GO:0006259
				150	IEA	GO:0006974	157570	gene-term	GO:0006974		cellular%20response%20to%20DNA%20damage%20stimulus (gene-term) ESCO2			FALSE	gene-term	cellular%20response%20to%20DNA%20damage%20stimulus (gene-term) ESCO2						GO:0006974 (gene-term) 157570
				151	IMP	GO:0006974	1663	gene-term	GO:0006974	2	cellular%20response%20to%20DNA%20damage%20stimulus (gene-term) DDX11			FALSE	gene-term	cellular%20response%20to%20DNA%20damage%20stimulus (gene-term) DDX11						GO:0006974 (gene-term) 1663
				153	IEA	GO:0006974	26058	gene-term	GO:0006974		cellular%20response%20to%20DNA%20damage%20stimulus (gene-term) GIGYF2			FALSE	gene-term	cellular%20response%20to%20DNA%20damage%20stimulus (gene-term) GIGYF2						GO:0006974 (gene-term) 26058
				154	TAS	GO:0006974	27343	gene-term	GO:0006974		cellular%20response%20to%20DNA%20damage%20stimulus (gene-term) POLL			FALSE	gene-term	cellular%20response%20to%20DNA%20damage%20stimulus (gene-term) POLL						GO:0006974 (gene-term) 27343
				155	TAS	GO:0006974	27434	gene-term	GO:0006974		cellular%20response%20to%20DNA%20damage%20stimulus (gene-term) POLM			FALSE	gene-term	cellular%20response%20to%20DNA%20damage%20stimulus (gene-term) POLM						GO:0006974 (gene-term) 27434
				156	IEA	GO:0006974	283899	gene-term	GO:0006974		cellular%20response%20to%20DNA%20damage%20stimulus (gene-term) INO80E			FALSE	gene-term	cellular%20response%20to%20DNA%20damage%20stimulus (gene-term) INO80E						GO:0006974 (gene-term) 283899
				157	ISS	GO:0006974	284131	gene-term	GO:0006974		cellular%20response%20to%20DNA%20damage%20stimulus (gene-term) ENDOV			FALSE	gene-term	cellular%20response%20to%20DNA%20damage%20stimulus (gene-term) ENDOV						GO:0006974 (gene-term) 284131
				159	IMP	GO:0006974	29108	gene-term	GO:0006974	2	cellular%20response%20to%20DNA%20damage%20stimulus (gene-term) PYCARD			FALSE	gene-term	cellular%20response%20to%20DNA%20damage%20stimulus (gene-term) PYCARD						GO:0006974 (gene-term) 29108
				160	IMP	GO:0006974	29980	gene-term	GO:0006974	2	cellular%20response%20to%20DNA%20damage%20stimulus (gene-term) DONSON			FALSE	gene-term	cellular%20response%20to%20DNA%20damage%20stimulus (gene-term) DONSON						GO:0006974 (gene-term) 29980
				161	IEA	GO:0006974	3075	gene-term	GO:0006974		cellular%20response%20to%20DNA%20damage%20stimulus (gene-term) CFH			FALSE	gene-term	cellular%20response%20to%20DNA%20damage%20stimulus (gene-term) CFH						GO:0006974 (gene-term) 3075
				163	TAS	GO:0006974	3276	gene-term	GO:0006974		cellular%20response%20to%20DNA%20damage%20stimulus (gene-term) PRMT1			FALSE	gene-term	cellular%20response%20to%20DNA%20damage%20stimulus (gene-term) PRMT1						GO:0006974 (gene-term) 3276
				165	TAS	GO:0006974	3661	gene-term	GO:0006974		cellular%20response%20to%20DNA%20damage%20stimulus (gene-term) IRF3			FALSE	gene-term	cellular%20response%20to%20DNA%20damage%20stimulus (gene-term) IRF3						GO:0006974 (gene-term) 3661
				166	IMP	GO:0006974	4176	gene-term	GO:0006974	2	cellular%20response%20to%20DNA%20damage%20stimulus (gene-term) MCM7			FALSE	gene-term	cellular%20response%20to%20DNA%20damage%20stimulus (gene-term) MCM7						GO:0006974 (gene-term) 4176
				168	IEA	GO:0006974	4776	gene-term	GO:0006974		cellular%20response%20to%20DNA%20damage%20stimulus (gene-term) NFATC4			FALSE	gene-term	cellular%20response%20to%20DNA%20damage%20stimulus (gene-term) NFATC4						GO:0006974 (gene-term) 4776
				169	ISS	GO:0006974	5371	gene-term	GO:0006974		cellular%20response%20to%20DNA%20damage%20stimulus (gene-term) PML			FALSE	gene-term	cellular%20response%20to%20DNA%20damage%20stimulus (gene-term) PML						GO:0006974 (gene-term) 5371
				170	TAS	GO:0006974	5436	gene-term	GO:0006974		cellular%20response%20to%20DNA%20damage%20stimulus (gene-term) POLR2G			FALSE	gene-term	cellular%20response%20to%20DNA%20damage%20stimulus (gene-term) POLR2G						GO:0006974 (gene-term) 5436
				171	IMP	GO:0006974	55031	gene-term	GO:0006974	2	cellular%20response%20to%20DNA%20damage%20stimulus (gene-term) USP47			FALSE	gene-term	cellular%20response%20to%20DNA%20damage%20stimulus (gene-term) USP47						GO:0006974 (gene-term) 55031
				172	ISS	GO:0006974	55247	gene-term	GO:0006974		cellular%20response%20to%20DNA%20damage%20stimulus (gene-term) NEIL3			FALSE	gene-term	cellular%20response%20to%20DNA%20damage%20stimulus (gene-term) NEIL3						GO:0006974 (gene-term) 55247
				173	IEA	GO:0006974	5595	gene-term	GO:0006974		cellular%20response%20to%20DNA%20damage%20stimulus (gene-term) MAPK3			FALSE	gene-term	cellular%20response%20to%20DNA%20damage%20stimulus (gene-term) MAPK3						GO:0006974 (gene-term) 5595
				174	IEA	GO:0006974	56946	gene-term	GO:0006974		cellular%20response%20to%20DNA%20damage%20stimulus (gene-term) EMSY			FALSE	gene-term	cellular%20response%20to%20DNA%20damage%20stimulus (gene-term) EMSY						GO:0006974 (gene-term) 56946
				175	TAS	GO:0006974	5886	gene-term	GO:0006974		cellular%20response%20to%20DNA%20damage%20stimulus (gene-term) RAD23A			FALSE	gene-term	cellular%20response%20to%20DNA%20damage%20stimulus (gene-term) RAD23A						GO:0006974 (gene-term) 5886
				176	TAS	GO:0006974	7374	gene-term	GO:0006974		cellular%20response%20to%20DNA%20damage%20stimulus (gene-term) UNG			FALSE	gene-term	cellular%20response%20to%20DNA%20damage%20stimulus (gene-term) UNG						GO:0006974 (gene-term) 7374
				178	IDA	GO:0006974	79858	gene-term	GO:0006974	2	cellular%20response%20to%20DNA%20damage%20stimulus (gene-term) NEK11			FALSE	gene-term	cellular%20response%20to%20DNA%20damage%20stimulus (gene-term) NEK11						GO:0006974 (gene-term) 79858
				179	TAS	GO:0006974	8243	gene-term	GO:0006974		cellular%20response%20to%20DNA%20damage%20stimulus (gene-term) SMC1A			FALSE	gene-term	cellular%20response%20to%20DNA%20damage%20stimulus (gene-term) SMC1A						GO:0006974 (gene-term) 8243
				180	NAS	GO:0006974	83990	gene-term	GO:0006974		cellular%20response%20to%20DNA%20damage%20stimulus (gene-term) BRIP1			FALSE	gene-term	cellular%20response%20to%20DNA%20damage%20stimulus (gene-term) BRIP1						GO:0006974 (gene-term) 83990
				181	IMP	GO:0006974	84787	gene-term	GO:0006974	2	cellular%20response%20to%20DNA%20damage%20stimulus (gene-term) KMT5C			FALSE	gene-term	cellular%20response%20to%20DNA%20damage%20stimulus (gene-term) KMT5C						GO:0006974 (gene-term) 84787
				182	TAS	GO:0006974	8533	gene-term	GO:0006974		cellular%20response%20to%20DNA%20damage%20stimulus (gene-term) COPS3			FALSE	gene-term	cellular%20response%20to%20DNA%20damage%20stimulus (gene-term) COPS3						GO:0006974 (gene-term) 8533
				183	IMP	GO:0006974	9112	gene-term	GO:0006974	2	cellular%20response%20to%20DNA%20damage%20stimulus (gene-term) MTA1			FALSE	gene-term	cellular%20response%20to%20DNA%20damage%20stimulus (gene-term) MTA1						GO:0006974 (gene-term) 9112
				185	IDA	GO:0006974	960	gene-term	GO:0006974	2	cellular%20response%20to%20DNA%20damage%20stimulus (gene-term) CD44			FALSE	gene-term	cellular%20response%20to%20DNA%20damage%20stimulus (gene-term) CD44						GO:0006974 (gene-term) 960
				186	IEA	GO:0006974	9643	gene-term	GO:0006974		cellular%20response%20to%20DNA%20damage%20stimulus (gene-term) MORF4L2			FALSE	gene-term	cellular%20response%20to%20DNA%20damage%20stimulus (gene-term) MORF4L2						GO:0006974 (gene-term) 9643
				187	is_a:			term-term	term-term	2	cellular response to DNA damage stimulus (term-term-ontology) DNA repair		POSITIVELY_REGULATES	FALSE	term-term	cellular response to DNA damage stimulus (term-term-ontology) DNA repair	+					GO:0006974 (term-term-ontology) GO:0006281
				190	IEA	GO:0016835	112849	gene-term	GO:0016835		carbon-oxygen%20lyase%20activity (gene-term) L3HYPDH			FALSE	gene-term	carbon-oxygen%20lyase%20activity (gene-term) L3HYPDH						GO:0016835 (gene-term) 112849
				192	IMP	GO:0016835	23479	gene-term	GO:0016835	2	carbon-oxygen%20lyase%20activity (gene-term) ISCU			FALSE	gene-term	carbon-oxygen%20lyase%20activity (gene-term) ISCU						GO:0016835 (gene-term) 23479
				193	IDA	GO:0016835	27343	gene-term	GO:0016835	2	carbon-oxygen%20lyase%20activity (gene-term) POLL			FALSE	gene-term	carbon-oxygen%20lyase%20activity (gene-term) POLL						GO:0016835 (gene-term) 27343
				194	TAS	GO:0016835	3075	gene-term	GO:0016835		carbon-oxygen%20lyase%20activity (gene-term) CFH			FALSE	gene-term	carbon-oxygen%20lyase%20activity (gene-term) CFH						GO:0016835 (gene-term) 3075
				195	IEA	GO:0016835	55247	gene-term	GO:0016835		carbon-oxygen%20lyase%20activity (gene-term) NEIL3			FALSE	gene-term	carbon-oxygen%20lyase%20activity (gene-term) NEIL3						GO:0016835 (gene-term) 55247
				197	IEA	GO:0016835	55556	gene-term	GO:0016835		carbon-oxygen%20lyase%20activity (gene-term) ENOSF1			FALSE	gene-term	carbon-oxygen%20lyase%20activity (gene-term) ENOSF1						GO:0016835 (gene-term) 55556
				199	TAS	GO:0016835	5805	gene-term	GO:0016835		carbon-oxygen%20lyase%20activity (gene-term) PTS			FALSE	gene-term	carbon-oxygen%20lyase%20activity (gene-term) PTS						GO:0016835 (gene-term) 5805
				202	HDA	GO:0050839	10006	gene-term	GO:0050839		cell%20adhesion%20molecule%20binding (gene-term) ABI1			FALSE	gene-term	cell%20adhesion%20molecule%20binding (gene-term) ABI1						GO:0050839 (gene-term) 10006
				204	IDA	GO:0050839	1307	gene-term	GO:0050839	2	cell%20adhesion%20molecule%20binding (gene-term) COL16A1			FALSE	gene-term	cell%20adhesion%20molecule%20binding (gene-term) COL16A1						GO:0050839 (gene-term) 1307
				206	IEA	GO:0050839	1366	gene-term	GO:0050839		cell%20adhesion%20molecule%20binding (gene-term) CLDN7			FALSE	gene-term	cell%20adhesion%20molecule%20binding (gene-term) CLDN7						GO:0050839 (gene-term) 1366
				207	IPI	GO:0050839	1499	gene-term	GO:0050839	2	cell%20adhesion%20molecule%20binding (gene-term) CTNNB1			FALSE	gene-term	cell%20adhesion%20molecule%20binding (gene-term) CTNNB1						GO:0050839 (gene-term) 1499
				209	HDA	GO:0050839	2011	gene-term	GO:0050839		cell%20adhesion%20molecule%20binding (gene-term) MARK2			FALSE	gene-term	cell%20adhesion%20molecule%20binding (gene-term) MARK2						GO:0050839 (gene-term) 2011
				211	HDA	GO:0050839	2017	gene-term	GO:0050839		cell%20adhesion%20molecule%20binding (gene-term) CTTN			FALSE	gene-term	cell%20adhesion%20molecule%20binding (gene-term) CTTN						GO:0050839 (gene-term) 2017
				213	IPI	GO:0050839	2335	gene-term	GO:0050839	2	cell%20adhesion%20molecule%20binding (gene-term) FN1			FALSE	gene-term	cell%20adhesion%20molecule%20binding (gene-term) FN1						GO:0050839 (gene-term) 2335
				214	HDA	GO:0050839	26058	gene-term	GO:0050839		cell%20adhesion%20molecule%20binding (gene-term) GIGYF2			FALSE	gene-term	cell%20adhesion%20molecule%20binding (gene-term) GIGYF2						GO:0050839 (gene-term) 26058
				216	HDA	GO:0050839	27131	gene-term	GO:0050839		cell%20adhesion%20molecule%20binding (gene-term) SNX5			FALSE	gene-term	cell%20adhesion%20molecule%20binding (gene-term) SNX5						GO:0050839 (gene-term) 27131
				218	HDA	GO:0050839	2801	gene-term	GO:0050839		cell%20adhesion%20molecule%20binding (gene-term) GOLGA2			FALSE	gene-term	cell%20adhesion%20molecule%20binding (gene-term) GOLGA2						GO:0050839 (gene-term) 2801
				220	TAS	GO:0050839	3688	gene-term	GO:0050839		cell%20adhesion%20molecule%20binding (gene-term) ITGB1			FALSE	gene-term	cell%20adhesion%20molecule%20binding (gene-term) ITGB1						GO:0050839 (gene-term) 3688
				222	HDA	GO:0050839	3939	gene-term	GO:0050839		cell%20adhesion%20molecule%20binding (gene-term) LDHA			FALSE	gene-term	cell%20adhesion%20molecule%20binding (gene-term) LDHA						GO:0050839 (gene-term) 3939
				224	HDA	GO:0050839	56061	gene-term	GO:0050839		cell%20adhesion%20molecule%20binding (gene-term) UBFD1			FALSE	gene-term	cell%20adhesion%20molecule%20binding (gene-term) UBFD1						GO:0050839 (gene-term) 56061
				226	IEA	GO:0050839	5777	gene-term	GO:0050839		cell%20adhesion%20molecule%20binding (gene-term) PTPN6			FALSE	gene-term	cell%20adhesion%20molecule%20binding (gene-term) PTPN6						GO:0050839 (gene-term) 5777
				228	IDA	GO:0050839	58494	gene-term	GO:0050839	2	cell%20adhesion%20molecule%20binding (gene-term) JAM2			FALSE	gene-term	cell%20adhesion%20molecule%20binding (gene-term) JAM2						GO:0050839 (gene-term) 58494
				230	HDA	GO:0050839	5902	gene-term	GO:0050839		cell%20adhesion%20molecule%20binding (gene-term) RANBP1			FALSE	gene-term	cell%20adhesion%20molecule%20binding (gene-term) RANBP1						GO:0050839 (gene-term) 5902
				232	HDA	GO:0050839	6711	gene-term	GO:0050839		cell%20adhesion%20molecule%20binding (gene-term) SPTBN1			FALSE	gene-term	cell%20adhesion%20molecule%20binding (gene-term) SPTBN1						GO:0050839 (gene-term) 6711
				234	NAS	GO:0050839	8425	gene-term	GO:0050839		cell%20adhesion%20molecule%20binding (gene-term) LTBP4			FALSE	gene-term	cell%20adhesion%20molecule%20binding (gene-term) LTBP4						GO:0050839 (gene-term) 8425
				236	IMP	GO:0050839	8751	gene-term	GO:0050839	2	cell%20adhesion%20molecule%20binding (gene-term) ADAM15			FALSE	gene-term	cell%20adhesion%20molecule%20binding (gene-term) ADAM15						GO:0050839 (gene-term) 8751
				442	is_a:			term-term	term-term	2	catalytic activity (term-term-ontology) molecular_function	POSITIVELY_REGULATES		FALSE	term-term	catalytic activity (term-term-ontology) molecular_function	+					GO:0003824 (term-term-ontology) GO:0003674
				443	is_a:			term-term	term-term	2	binding (term-term-ontology) molecular_function	POSITIVELY_REGULATES		FALSE	term-term	binding (term-term-ontology) molecular_function	+					GO:0005488 (term-term-ontology) GO:0003674
				444	is_a:			term-term	term-term	2	protein binding (term-term-ontology) cell adhesion molecule binding		POSITIVELY_REGULATES	FALSE	term-term	protein binding (term-term-ontology) cell adhesion molecule binding	+					GO:0005515 (term-term-ontology) GO:0050839
				445	is_a:			term-term	term-term	2	protein binding (term-term-ontology) binding	POSITIVELY_REGULATES		FALSE	term-term	protein binding (term-term-ontology) binding	+					GO:0005515 (term-term-ontology) GO:0005488
				446	is_a:			term-term	term-term	2	metabolic process (term-term-ontology) biological_process	POSITIVELY_REGULATES		FALSE	term-term	metabolic process (term-term-ontology) biological_process	+					GO:0008152 (term-term-ontology) GO:0008150
				447	is_a:			term-term	term-term	2	cellular process (term-term-ontology) biological_process	POSITIVELY_REGULATES		FALSE	term-term	cellular process (term-term-ontology) biological_process	+					GO:0009987 (term-term-ontology) GO:0008150
				448	is_a:			term-term	term-term	2	lyase activity (term-term-ontology) carbon-oxygen lyase activity		POSITIVELY_REGULATES	FALSE	term-term	lyase activity (term-term-ontology) carbon-oxygen lyase activity	+					GO:0016829 (term-term-ontology) GO:0016835
				449	is_a:			term-term	term-term	2	lyase activity (term-term-ontology) catalytic activity	POSITIVELY_REGULATES		FALSE	term-term	lyase activity (term-term-ontology) catalytic activity	+					GO:0016829 (term-term-ontology) GO:0003824
				450	is_a:			term-term	term-term	2	cellular response to stress (term-term-ontology) cellular response to DNA damage stimulus		POSITIVELY_REGULATES	FALSE	term-term	cellular response to stress (term-term-ontology) cellular response to DNA damage stimulus	+					GO:0033554 (term-term-ontology) GO:0006974
				451	is_a:			term-term	term-term	2	cellular response to stress (term-term-ontology) response to stress	POSITIVELY_REGULATES		FALSE	term-term	cellular response to stress (term-term-ontology) response to stress	+					GO:0033554 (term-term-ontology) GO:0006950
				452	is_a:			term-term	term-term	2	cellular metabolic process (term-term-ontology) metabolic process	POSITIVELY_REGULATES		FALSE	term-term	cellular metabolic process (term-term-ontology) metabolic process	+					GO:0044237 (term-term-ontology) GO:0008152
				453	is_a:			term-term	term-term	2	cellular metabolic process (term-term-ontology) cellular process	POSITIVELY_REGULATES		FALSE	term-term	cellular metabolic process (term-term-ontology) cellular process	+					GO:0044237 (term-term-ontology) GO:0009987
				454	is_a:			term-term	term-term	2	cellular macromolecule metabolic process (term-term-ontology) DNA metabolic process		POSITIVELY_REGULATES	FALSE	term-term	cellular macromolecule metabolic process (term-term-ontology) DNA metabolic process	+					GO:0044260 (term-term-ontology) GO:0006259
				455	is_a:			term-term	term-term	2	cellular macromolecule metabolic process (term-term-ontology) cellular metabolic process	POSITIVELY_REGULATES		FALSE	term-term	cellular macromolecule metabolic process (term-term-ontology) cellular metabolic process	+					GO:0044260 (term-term-ontology) GO:0044237
				456	is_a:			term-term	term-term	2	response to stimulus (term-term-ontology) response to stress		POSITIVELY_REGULATES	FALSE	term-term	response to stimulus (term-term-ontology) response to stress	+					GO:0050896 (term-term-ontology) GO:0006950
				457	is_a:			term-term	term-term	2	response to stimulus (term-term-ontology) biological_process	POSITIVELY_REGULATES		FALSE	term-term	response to stimulus (term-term-ontology) biological_process	+					GO:0050896 (term-term-ontology) GO:0008150
				458	is_a:			term-term	term-term	2	cellular response to stimulus (term-term-ontology) cellular process	POSITIVELY_REGULATES		FALSE	term-term	cellular response to stimulus (term-term-ontology) cellular process	+					GO:0051716 (term-term-ontology) GO:0009987
				459	is_a:			term-term	term-term	2	cellular response to stimulus (term-term-ontology) cellular response to stress		POSITIVELY_REGULATES	FALSE	term-term	cellular response to stimulus (term-term-ontology) cellular response to stress	+					GO:0051716 (term-term-ontology) GO:0033554
				460	is_a:			term-term	term-term	2	cellular response to stimulus (term-term-ontology) response to stimulus	POSITIVELY_REGULATES		FALSE	term-term	cellular response to stimulus (term-term-ontology) response to stimulus	+					GO:0051716 (term-term-ontology) GO:0050896
				480	kappa:0.79			term-term	term-term	0.788043	cellular response to stress (term-term) response to stress			FALSE	term-term	cellular response to stress (term-term) response to stress	+					GO:0033554 (term-term) GO:0006950
				481	kappa:0.9			term-term	term-term	0.900173	cellular metabolic process (term-term) metabolic process			FALSE	term-term	cellular metabolic process (term-term) metabolic process	+					GO:0044237 (term-term) GO:0008152
				482	kappa:0.82			term-term	term-term	0.817803	carbon-oxygen lyase activity (term-term) lyase activity			FALSE	term-term	carbon-oxygen lyase activity (term-term) lyase activity	+					GO:0016835 (term-term) GO:0016829
				483	kappa:0.87			term-term	term-term	0.870771	cellular response to stimulus (term-term) response to stimulus			FALSE	term-term	cellular response to stimulus (term-term) response to stimulus	+					GO:0051716 (term-term) GO:0050896

## Sheet: LUSC-GO
The GO analysis of the 2 m6A regulators and m6A-related genes alternative splicing in LUSC
ACTION_DIRECTION	ACTION_SCORE	ACTION_TYPE	edge-label	EDGE_UNIQUE_SUID	EVIDENCE_CODE	INITIAL_SOURCE_NAME	INITIAL_TARGET_NAME	interaction	INTERACTION_TYPE	KappaScore	name	Regulates Source	Regulates Target	selected	shared interaction	shared name	SIGNUM	SOURCE_NAME	SOURCE_SYMBOL_NAME	TARGET_NAME	TARGET_SYMBOL_NAME	UNIQUE_ID
				3185	is_a:			term-term	term-term	2	Signal Transduction (term-term-ontology) Intracellular signaling by second messengers		POSITIVELY_REGULATES	FALSE	term-term	Signal Transduction (term-term-ontology) Intracellular signaling by second messengers	+					R-HSA:162582 (term-term-ontology) R-HSA:9006925
				3211	kappa:0.72			term-term	term-term	0.722764	cellular anatomical entity (term-term) cellular_component			FALSE	term-term	cellular anatomical entity (term-term) cellular_component	+					GO:0110165 (term-term) GO:0005575
				3184	is_a:			term-term	term-term	2	cellular anatomical entity (term-term-ontology) endomembrane system		POSITIVELY_REGULATES	FALSE	term-term	cellular anatomical entity (term-term-ontology) endomembrane system	+					GO:0110165 (term-term-ontology) GO:0012505
				3183	is_a:			term-term	term-term	2	cellular anatomical entity (term-term-ontology) cellular_component	POSITIVELY_REGULATES		FALSE	term-term	cellular anatomical entity (term-term-ontology) cellular_component	+					GO:0110165 (term-term-ontology) GO:0005575
				3261	kappa:0.64			term-term	term-term	0.640899	cellular protein metabolic process (term-term) cellular macromolecule metabolic process			FALSE	term-term	cellular protein metabolic process (term-term) cellular macromolecule metabolic process	+					GO:0044267 (term-term) GO:0044260
				3260	kappa:0.48			term-term	term-term	0.482998	cellular protein metabolic process (term-term) primary metabolic process			FALSE	term-term	cellular protein metabolic process (term-term) primary metabolic process	+					GO:0044267 (term-term) GO:0044238
				3258	kappa:0.44			term-term	term-term	0.436544	cellular protein metabolic process (term-term) cellular metabolic process			FALSE	term-term	cellular protein metabolic process (term-term) cellular metabolic process	+					GO:0044267 (term-term) GO:0044237
				3255	kappa:0.85			term-term	term-term	0.853239	cellular protein metabolic process (term-term) protein modification process			FALSE	term-term	cellular protein metabolic process (term-term) protein modification process	+					GO:0044267 (term-term) GO:0036211
				3253	kappa:0.93			term-term	term-term	0.933475	cellular protein metabolic process (term-term) protein metabolic process			FALSE	term-term	cellular protein metabolic process (term-term) protein metabolic process	+					GO:0044267 (term-term) GO:0019538
				3248	kappa:0.43			term-term	term-term	0.425266	cellular protein metabolic process (term-term) peptidyl-amino acid modification			FALSE	term-term	cellular protein metabolic process (term-term) peptidyl-amino acid modification	+					GO:0044267 (term-term) GO:0018193
				3221	kappa:0.85			term-term	term-term	0.853239	cellular protein metabolic process (term-term) cellular protein modification process			FALSE	term-term	cellular protein metabolic process (term-term) cellular protein modification process	+					GO:0044267 (term-term) GO:0006464
				3182	is_a:			term-term	term-term	2	cellular protein metabolic process (term-term-ontology) cellular macromolecule metabolic process	POSITIVELY_REGULATES		FALSE	term-term	cellular protein metabolic process (term-term-ontology) cellular macromolecule metabolic process	+					GO:0044267 (term-term-ontology) GO:0044260
				3181	is_a:			term-term	term-term	2	cellular protein metabolic process (term-term-ontology) protein metabolic process	POSITIVELY_REGULATES		FALSE	term-term	cellular protein metabolic process (term-term-ontology) protein metabolic process	+					GO:0044267 (term-term-ontology) GO:0019538
				3180	is_a:			term-term	term-term	2	cellular protein metabolic process (term-term-ontology) cellular protein modification process		POSITIVELY_REGULATES	FALSE	term-term	cellular protein metabolic process (term-term-ontology) cellular protein modification process	+					GO:0044267 (term-term-ontology) GO:0006464
				3259	kappa:0.79			term-term	term-term	0.792729	cellular macromolecule metabolic process (term-term) primary metabolic process			FALSE	term-term	cellular macromolecule metabolic process (term-term) primary metabolic process	+					GO:0044260 (term-term) GO:0044238
				3257	kappa:0.74			term-term	term-term	0.743807	cellular macromolecule metabolic process (term-term) cellular metabolic process			FALSE	term-term	cellular macromolecule metabolic process (term-term) cellular metabolic process	+					GO:0044260 (term-term) GO:0044237
				3254	kappa:0.52			term-term	term-term	0.519463	cellular macromolecule metabolic process (term-term) protein modification process			FALSE	term-term	cellular macromolecule metabolic process (term-term) protein modification process	+					GO:0044260 (term-term) GO:0036211
				3252	kappa:0.63			term-term	term-term	0.625329	cellular macromolecule metabolic process (term-term) protein metabolic process			FALSE	term-term	cellular macromolecule metabolic process (term-term) protein metabolic process	+					GO:0044260 (term-term) GO:0019538
				3240	kappa:0.66			term-term	term-term	0.659116	cellular macromolecule metabolic process (term-term) metabolic process			FALSE	term-term	cellular macromolecule metabolic process (term-term) metabolic process	+					GO:0044260 (term-term) GO:0008152
				3220	kappa:0.52			term-term	term-term	0.519463	cellular macromolecule metabolic process (term-term) cellular protein modification process			FALSE	term-term	cellular macromolecule metabolic process (term-term) cellular protein modification process	+					GO:0044260 (term-term) GO:0006464
				3179	is_a:			term-term	term-term	2	cellular macromolecule metabolic process (term-term-ontology) cellular metabolic process	POSITIVELY_REGULATES		FALSE	term-term	cellular macromolecule metabolic process (term-term-ontology) cellular metabolic process	+					GO:0044260 (term-term-ontology) GO:0044237
				3256	kappa:0.86			term-term	term-term	0.861617	primary metabolic process (term-term) cellular metabolic process			FALSE	term-term	primary metabolic process (term-term) cellular metabolic process	+					GO:0044238 (term-term) GO:0044237
				3251	kappa:0.53			term-term	term-term	0.533478	primary metabolic process (term-term) protein metabolic process			FALSE	term-term	primary metabolic process (term-term) protein metabolic process	+					GO:0044238 (term-term) GO:0019538
				3239	kappa:0.84			term-term	term-term	0.842612	primary metabolic process (term-term) metabolic process			FALSE	term-term	primary metabolic process (term-term) metabolic process	+					GO:0044238 (term-term) GO:0008152
				3178	is_a:			term-term	term-term	2	primary metabolic process (term-term-ontology) protein metabolic process		POSITIVELY_REGULATES	FALSE	term-term	primary metabolic process (term-term-ontology) protein metabolic process	+					GO:0044238 (term-term-ontology) GO:0019538
				3177	is_a:			term-term	term-term	2	primary metabolic process (term-term-ontology) metabolic process	POSITIVELY_REGULATES		FALSE	term-term	primary metabolic process (term-term-ontology) metabolic process	+					GO:0044238 (term-term-ontology) GO:0008152
				3250	kappa:0.45			term-term	term-term	0.447696	cellular metabolic process (term-term) protein metabolic process			FALSE	term-term	cellular metabolic process (term-term) protein metabolic process	+					GO:0044237 (term-term) GO:0019538
				3238	kappa:0.91			term-term	term-term	0.907204	cellular metabolic process (term-term) metabolic process			FALSE	term-term	cellular metabolic process (term-term) metabolic process	+					GO:0044237 (term-term) GO:0008152
				3176	is_a:			term-term	term-term	2	cellular metabolic process (term-term-ontology) cellular process	POSITIVELY_REGULATES		FALSE	term-term	cellular metabolic process (term-term-ontology) cellular process	+					GO:0044237 (term-term-ontology) GO:0009987
				3175	is_a:			term-term	term-term	2	cellular metabolic process (term-term-ontology) metabolic process	POSITIVELY_REGULATES		FALSE	term-term	cellular metabolic process (term-term-ontology) metabolic process	+					GO:0044237 (term-term-ontology) GO:0008152
				3174	is_a:			term-term	term-term	2	cellular metabolic process (term-term-ontology) phosphorus metabolic process		POSITIVELY_REGULATES	FALSE	term-term	cellular metabolic process (term-term-ontology) phosphorus metabolic process	+					GO:0044237 (term-term-ontology) GO:0006793
				3249	kappa:0.79			term-term	term-term	0.788776	protein modification process (term-term) protein metabolic process			FALSE	term-term	protein modification process (term-term) protein metabolic process	+					GO:0036211 (term-term) GO:0019538
				3247	kappa:0.53			term-term	term-term	0.532603	protein modification process (term-term) peptidyl-amino acid modification			FALSE	term-term	protein modification process (term-term) peptidyl-amino acid modification	+					GO:0036211 (term-term) GO:0018193
				3244	kappa:0.45			term-term	term-term	0.453006	protein modification process (term-term) phosphorylation			FALSE	term-term	protein modification process (term-term) phosphorylation	+					GO:0036211 (term-term) GO:0016310
				3235	kappa:0.45			term-term	term-term	0.449996	protein modification process (term-term) phosphate-containing compound metabolic process			FALSE	term-term	protein modification process (term-term) phosphate-containing compound metabolic process	+					GO:0036211 (term-term) GO:0006796
				3232	kappa:0.45			term-term	term-term	0.449996	protein modification process (term-term) phosphorus metabolic process			FALSE	term-term	protein modification process (term-term) phosphorus metabolic process	+					GO:0036211 (term-term) GO:0006793
				3228	kappa:0.48			term-term	term-term	0.481075	protein modification process (term-term) protein phosphorylation			FALSE	term-term	protein modification process (term-term) protein phosphorylation	+					GO:0036211 (term-term) GO:0006468
				3219	kappa:1.0			term-term	term-term	1	protein modification process (term-term) cellular protein modification process			FALSE	term-term	protein modification process (term-term) cellular protein modification process	+					GO:0036211 (term-term) GO:0006464
				3173	is_a:			term-term	term-term	2	protein modification process (term-term-ontology) protein metabolic process	POSITIVELY_REGULATES		FALSE	term-term	protein modification process (term-term-ontology) protein metabolic process	+					GO:0036211 (term-term-ontology) GO:0019538
				3172	is_a:			term-term	term-term	2	protein modification process (term-term-ontology) cellular protein modification process		POSITIVELY_REGULATES	FALSE	term-term	protein modification process (term-term-ontology) cellular protein modification process	+					GO:0036211 (term-term-ontology) GO:0006464
				3237	kappa:0.42			term-term	term-term	0.418767	protein metabolic process (term-term) metabolic process			FALSE	term-term	protein metabolic process (term-term) metabolic process	+					GO:0019538 (term-term) GO:0008152
				3218	kappa:0.79			term-term	term-term	0.788776	protein metabolic process (term-term) cellular protein modification process			FALSE	term-term	protein metabolic process (term-term) cellular protein modification process	+					GO:0019538 (term-term) GO:0006464
				3242	kappa:0.57			term-term	term-term	0.574524	peptidyl-amino acid modification (term-term) phosphorylation			FALSE	term-term	peptidyl-amino acid modification (term-term) phosphorylation	+					GO:0018193 (term-term) GO:0016310
				3234	kappa:0.41			term-term	term-term	0.408082	peptidyl-amino acid modification (term-term) phosphate-containing compound metabolic process			FALSE	term-term	peptidyl-amino acid modification (term-term) phosphate-containing compound metabolic process	+					GO:0018193 (term-term) GO:0006796
				3231	kappa:0.41			term-term	term-term	0.408082	peptidyl-amino acid modification (term-term) phosphorus metabolic process			FALSE	term-term	peptidyl-amino acid modification (term-term) phosphorus metabolic process	+					GO:0018193 (term-term) GO:0006793
				3226	kappa:0.61			term-term	term-term	0.605434	peptidyl-amino acid modification (term-term) protein phosphorylation			FALSE	term-term	peptidyl-amino acid modification (term-term) protein phosphorylation	+					GO:0018193 (term-term) GO:0006468
				3217	kappa:0.53			term-term	term-term	0.532603	peptidyl-amino acid modification (term-term) cellular protein modification process			FALSE	term-term	peptidyl-amino acid modification (term-term) cellular protein modification process	+					GO:0018193 (term-term) GO:0006464
				3171	is_a:			term-term	term-term	2	peptidyl-amino acid modification (term-term-ontology) cellular protein modification process	POSITIVELY_REGULATES		FALSE	term-term	peptidyl-amino acid modification (term-term-ontology) cellular protein modification process	+					GO:0018193 (term-term-ontology) GO:0006464
				3170	is_a:			term-term	term-term	2	peptidyl-amino acid modification (term-term-ontology) peptidyl-serine modification		POSITIVELY_REGULATES	FALSE	term-term	peptidyl-amino acid modification (term-term-ontology) peptidyl-serine modification	+					GO:0018193 (term-term-ontology) GO:0018209
				3233	kappa:0.77			term-term	term-term	0.766395	phosphorylation (term-term) phosphate-containing compound metabolic process			FALSE	term-term	phosphorylation (term-term) phosphate-containing compound metabolic process	+					GO:0016310 (term-term) GO:0006796
				3230	kappa:0.77			term-term	term-term	0.766395	phosphorylation (term-term) phosphorus metabolic process			FALSE	term-term	phosphorylation (term-term) phosphorus metabolic process	+					GO:0016310 (term-term) GO:0006793
				3224	kappa:0.88			term-term	term-term	0.882316	phosphorylation (term-term) protein phosphorylation			FALSE	term-term	phosphorylation (term-term) protein phosphorylation	+					GO:0016310 (term-term) GO:0006468
				3216	kappa:0.45			term-term	term-term	0.453006	phosphorylation (term-term) cellular protein modification process			FALSE	term-term	phosphorylation (term-term) cellular protein modification process	+					GO:0016310 (term-term) GO:0006464
				3169	is_a:			term-term	term-term	2	phosphorylation (term-term-ontology) phosphate-containing compound metabolic process	POSITIVELY_REGULATES		FALSE	term-term	phosphorylation (term-term-ontology) phosphate-containing compound metabolic process	+					GO:0016310 (term-term-ontology) GO:0006796
				3168	is_a:			term-term	term-term	2	phosphorylation (term-term-ontology) protein phosphorylation		POSITIVELY_REGULATES	FALSE	term-term	phosphorylation (term-term-ontology) protein phosphorylation	+					GO:0016310 (term-term-ontology) GO:0006468
				3167	relationship: part_of			term-term	gene-term-neut	0.5	endomembrane system (term-term-ontology) endosome		POSITIVELY_REGULATES	FALSE	term-term	endomembrane system (term-term-ontology) endosome	neutral					GO:0012505 (term-term-ontology) GO:0005768
				3236	kappa:0.76			term-term	term-term	0.756496	cellular process (term-term) biological_process			FALSE	term-term	cellular process (term-term) biological_process	+					GO:0009987 (term-term) GO:0008150
				3166	is_a:			term-term	term-term	2	cellular process (term-term-ontology) biological_process	POSITIVELY_REGULATES		FALSE	term-term	cellular process (term-term-ontology) biological_process	+					GO:0009987 (term-term-ontology) GO:0008150
				3165	is_a:			term-term	term-term	2	metabolic process (term-term-ontology) biological_process	POSITIVELY_REGULATES		FALSE	term-term	metabolic process (term-term-ontology) biological_process	+					GO:0008152 (term-term-ontology) GO:0008150
				3229	kappa:1.0			term-term	term-term	1	phosphate-containing compound metabolic process (term-term) phosphorus metabolic process			FALSE	term-term	phosphate-containing compound metabolic process (term-term) phosphorus metabolic process	+					GO:0006796 (term-term) GO:0006793
				3223	kappa:0.66			term-term	term-term	0.65811	phosphate-containing compound metabolic process (term-term) protein phosphorylation			FALSE	term-term	phosphate-containing compound metabolic process (term-term) protein phosphorylation	+					GO:0006796 (term-term) GO:0006468
				3215	kappa:0.45			term-term	term-term	0.449996	phosphate-containing compound metabolic process (term-term) cellular protein modification process			FALSE	term-term	phosphate-containing compound metabolic process (term-term) cellular protein modification process	+					GO:0006796 (term-term) GO:0006464
				3164	is_a:			term-term	term-term	2	phosphate-containing compound metabolic process (term-term-ontology) phosphorus metabolic process	POSITIVELY_REGULATES		FALSE	term-term	phosphate-containing compound metabolic process (term-term-ontology) phosphorus metabolic process	+					GO:0006796 (term-term-ontology) GO:0006793
				3222	kappa:0.66			term-term	term-term	0.65811	phosphorus metabolic process (term-term) protein phosphorylation			FALSE	term-term	phosphorus metabolic process (term-term) protein phosphorylation	+					GO:0006793 (term-term) GO:0006468
				3214	kappa:0.45			term-term	term-term	0.449996	phosphorus metabolic process (term-term) cellular protein modification process			FALSE	term-term	phosphorus metabolic process (term-term) cellular protein modification process	+					GO:0006793 (term-term) GO:0006464
				3213	kappa:0.48			term-term	term-term	0.481075	protein phosphorylation (term-term) cellular protein modification process			FALSE	term-term	protein phosphorylation (term-term) cellular protein modification process	+					GO:0006468 (term-term) GO:0006464
				3163	is_a:			term-term	term-term	2	protein phosphorylation (term-term-ontology) cellular protein modification process	POSITIVELY_REGULATES		FALSE	term-term	protein phosphorylation (term-term-ontology) cellular protein modification process	+					GO:0006468 (term-term-ontology) GO:0006464
				3162	is_a:			term-term	term-term	2	protein phosphorylation (term-term-ontology) peptidyl-serine phosphorylation		POSITIVELY_REGULATES	FALSE	term-term	protein phosphorylation (term-term-ontology) peptidyl-serine phosphorylation	+					GO:0006468 (term-term-ontology) GO:0018105
				3161	is_a:			term-term	term-term	2	endosome (term-term-ontology) early endosome		POSITIVELY_REGULATES	FALSE	term-term	endosome (term-term-ontology) early endosome	+					GO:0005768 (term-term-ontology) GO:0005769
				3262	kappa:0.48			term-term	term-term	0.476414	Intracellular signaling by second messengers (term-term) Signal Transduction			FALSE	term-term	Intracellular signaling by second messengers (term-term) Signal Transduction	+					R-HSA:9006925 (term-term) R-HSA:162582
				2970	TAS	R-HSA:9006925	8658	gene-term	R-HSA:9006925		Intracellular%20signaling%20by%20second%20messengers (gene-term) TNKS			FALSE	gene-term	Intracellular%20signaling%20by%20second%20messengers (gene-term) TNKS						R-HSA:9006925 (gene-term) 8658
				2969	TAS	R-HSA:9006925	79109	gene-term	R-HSA:9006925		Intracellular%20signaling%20by%20second%20messengers (gene-term) MAPKAP1			FALSE	gene-term	Intracellular%20signaling%20by%20second%20messengers (gene-term) MAPKAP1						R-HSA:9006925 (gene-term) 79109
				2968	TAS	R-HSA:9006925	57504	gene-term	R-HSA:9006925		Intracellular%20signaling%20by%20second%20messengers (gene-term) MTA3			FALSE	gene-term	Intracellular%20signaling%20by%20second%20messengers (gene-term) MTA3						R-HSA:9006925 (gene-term) 57504
				2966	TAS	R-HSA:9006925	5695	gene-term	R-HSA:9006925		Intracellular%20signaling%20by%20second%20messengers (gene-term) PSMB7			FALSE	gene-term	Intracellular%20signaling%20by%20second%20messengers (gene-term) PSMB7						R-HSA:9006925 (gene-term) 5695
				2964	TAS	R-HSA:9006925	5581	gene-term	R-HSA:9006925		Intracellular%20signaling%20by%20second%20messengers (gene-term) PRKCE			FALSE	gene-term	Intracellular%20signaling%20by%20second%20messengers (gene-term) PRKCE						R-HSA:9006925 (gene-term) 5581
				2963	TAS	R-HSA:9006925	5576	gene-term	R-HSA:9006925		Intracellular%20signaling%20by%20second%20messengers (gene-term) PRKAR2A			FALSE	gene-term	Intracellular%20signaling%20by%20second%20messengers (gene-term) PRKAR2A						R-HSA:9006925 (gene-term) 5576
				2961	TAS	R-HSA:9006925	5519	gene-term	R-HSA:9006925		Intracellular%20signaling%20by%20second%20messengers (gene-term) PPP2R1B			FALSE	gene-term	Intracellular%20signaling%20by%20second%20messengers (gene-term) PPP2R1B						R-HSA:9006925 (gene-term) 5519
				2959	TAS	R-HSA:9006925	5156	gene-term	R-HSA:9006925		Intracellular%20signaling%20by%20second%20messengers (gene-term) PDGFRA			FALSE	gene-term	Intracellular%20signaling%20by%20second%20messengers (gene-term) PDGFRA						R-HSA:9006925 (gene-term) 5156
				2958	TAS	R-HSA:9006925	3556	gene-term	R-HSA:9006925		Intracellular%20signaling%20by%20second%20messengers (gene-term) IL1RAP			FALSE	gene-term	Intracellular%20signaling%20by%20second%20messengers (gene-term) IL1RAP						R-HSA:9006925 (gene-term) 3556
				2956	TAS	R-HSA:9006925	23608	gene-term	R-HSA:9006925		Intracellular%20signaling%20by%20second%20messengers (gene-term) MKRN1			FALSE	gene-term	Intracellular%20signaling%20by%20second%20messengers (gene-term) MKRN1						R-HSA:9006925 (gene-term) 23608
				2954	TAS	R-HSA:9006925	2064	gene-term	R-HSA:9006925		Intracellular%20signaling%20by%20second%20messengers (gene-term) ERBB2			FALSE	gene-term	Intracellular%20signaling%20by%20second%20messengers (gene-term) ERBB2						R-HSA:9006925 (gene-term) 2064
				2953	TAS	R-HSA:9006925	1956	gene-term	R-HSA:9006925		Intracellular%20signaling%20by%20second%20messengers (gene-term) EGFR			FALSE	gene-term	Intracellular%20signaling%20by%20second%20messengers (gene-term) EGFR						R-HSA:9006925 (gene-term) 1956
				2952	TAS	R-HSA:9006925	192669	gene-term	R-HSA:9006925		Intracellular%20signaling%20by%20second%20messengers (gene-term) AGO3			FALSE	gene-term	Intracellular%20signaling%20by%20second%20messengers (gene-term) AGO3						R-HSA:9006925 (gene-term) 192669
				2950	TAS	R-HSA:9006925	117145	gene-term	R-HSA:9006925		Intracellular%20signaling%20by%20second%20messengers (gene-term) THEM4			FALSE	gene-term	Intracellular%20signaling%20by%20second%20messengers (gene-term) THEM4						R-HSA:9006925 (gene-term) 117145
				2948	TAS	R-HSA:9006925	113	gene-term	R-HSA:9006925		Intracellular%20signaling%20by%20second%20messengers (gene-term) ADCY7			FALSE	gene-term	Intracellular%20signaling%20by%20second%20messengers (gene-term) ADCY7						R-HSA:9006925 (gene-term) 113
				2946	TAS	R-HSA:9006925	11060	gene-term	R-HSA:9006925		Intracellular%20signaling%20by%20second%20messengers (gene-term) WWP2			FALSE	gene-term	Intracellular%20signaling%20by%20second%20messengers (gene-term) WWP2						R-HSA:9006925 (gene-term) 11060
				2943		KEGG:04810	85464	gene-term	KEGG:04810		Regulation%20of%20actin%20cytoskeleton (gene-term) SSH2			FALSE	gene-term	Regulation%20of%20actin%20cytoskeleton (gene-term) SSH2						KEGG:04810 (gene-term) 85464
				2941		KEGG:04810	5747	gene-term	KEGG:04810		Regulation%20of%20actin%20cytoskeleton (gene-term) PTK2			FALSE	gene-term	Regulation%20of%20actin%20cytoskeleton (gene-term) PTK2						KEGG:04810 (gene-term) 5747
				2939		KEGG:04810	54434	gene-term	KEGG:04810		Regulation%20of%20actin%20cytoskeleton (gene-term) SSH1			FALSE	gene-term	Regulation%20of%20actin%20cytoskeleton (gene-term) SSH1						KEGG:04810 (gene-term) 54434
				2937		KEGG:04810	5156	gene-term	KEGG:04810		Regulation%20of%20actin%20cytoskeleton (gene-term) PDGFRA			FALSE	gene-term	Regulation%20of%20actin%20cytoskeleton (gene-term) PDGFRA						KEGG:04810 (gene-term) 5156
				2935		KEGG:04810	4660	gene-term	KEGG:04810		Regulation%20of%20actin%20cytoskeleton (gene-term) PPP1R12B			FALSE	gene-term	Regulation%20of%20actin%20cytoskeleton (gene-term) PPP1R12B						KEGG:04810 (gene-term) 4660
				2933		KEGG:04810	3985	gene-term	KEGG:04810		Regulation%20of%20actin%20cytoskeleton (gene-term) LIMK2			FALSE	gene-term	Regulation%20of%20actin%20cytoskeleton (gene-term) LIMK2						KEGG:04810 (gene-term) 3985
				2931		KEGG:04810	3845	gene-term	KEGG:04810		Regulation%20of%20actin%20cytoskeleton (gene-term) KRAS			FALSE	gene-term	Regulation%20of%20actin%20cytoskeleton (gene-term) KRAS						KEGG:04810 (gene-term) 3845
				2929		KEGG:04810	369	gene-term	KEGG:04810		Regulation%20of%20actin%20cytoskeleton (gene-term) ARAF			FALSE	gene-term	Regulation%20of%20actin%20cytoskeleton (gene-term) ARAF						KEGG:04810 (gene-term) 369
				2928		KEGG:04810	26999	gene-term	KEGG:04810		Regulation%20of%20actin%20cytoskeleton (gene-term) CYFIP2			FALSE	gene-term	Regulation%20of%20actin%20cytoskeleton (gene-term) CYFIP2						KEGG:04810 (gene-term) 26999
				2926		KEGG:04810	200576	gene-term	KEGG:04810		Regulation%20of%20actin%20cytoskeleton (gene-term) PIKFYVE			FALSE	gene-term	Regulation%20of%20actin%20cytoskeleton (gene-term) PIKFYVE						KEGG:04810 (gene-term) 200576
				2925		KEGG:04810	1956	gene-term	KEGG:04810		Regulation%20of%20actin%20cytoskeleton (gene-term) EGFR			FALSE	gene-term	Regulation%20of%20actin%20cytoskeleton (gene-term) EGFR						KEGG:04810 (gene-term) 1956
				2924		KEGG:04810	1730	gene-term	KEGG:04810		Regulation%20of%20actin%20cytoskeleton (gene-term) DIAPH2			FALSE	gene-term	Regulation%20of%20actin%20cytoskeleton (gene-term) DIAPH2						KEGG:04810 (gene-term) 1730
				3246	kappa:0.56			term-term	term-term	0.555835	peptidyl-serine modification (term-term) peptidyl-amino acid modification			FALSE	term-term	peptidyl-serine modification (term-term) peptidyl-amino acid modification	+					GO:0018209 (term-term) GO:0018193
				3243	kappa:0.52			term-term	term-term	0.516528	peptidyl-serine modification (term-term) phosphorylation			FALSE	term-term	peptidyl-serine modification (term-term) phosphorylation	+					GO:0018209 (term-term) GO:0016310
				3227	kappa:0.61			term-term	term-term	0.612144	peptidyl-serine modification (term-term) protein phosphorylation			FALSE	term-term	peptidyl-serine modification (term-term) protein phosphorylation	+					GO:0018209 (term-term) GO:0006468
				2922	is_a:			term-term	term-term	2	peptidyl-serine modification (term-term-ontology) peptidyl-serine phosphorylation		POSITIVELY_REGULATES	FALSE	term-term	peptidyl-serine modification (term-term-ontology) peptidyl-serine phosphorylation	+					GO:0018209 (term-term-ontology) GO:0018105
				2921	kappa:1.0			term-term	term-term	1	peptidyl-serine modification (term-term) peptidyl-serine phosphorylation			FALSE	term-term	peptidyl-serine modification (term-term) peptidyl-serine phosphorylation	+					GO:0018209 (term-term) GO:0018105
				2920	IDA	GO:0018209	9113	gene-term	GO:0018209	2	peptidyl-serine%20modification (gene-term) LATS1			FALSE	gene-term	peptidyl-serine%20modification (gene-term) LATS1						GO:0018209 (gene-term) 9113
				2919	IDA	GO:0018209	8658	gene-term	GO:0018209	2	peptidyl-serine%20modification (gene-term) TNKS			FALSE	gene-term	peptidyl-serine%20modification (gene-term) TNKS						GO:0018209 (gene-term) 8658
				2918	IDA	GO:0018209	8569	gene-term	GO:0018209	2	peptidyl-serine%20modification (gene-term) MKNK1			FALSE	gene-term	peptidyl-serine%20modification (gene-term) MKNK1						GO:0018209 (gene-term) 8569
				2917	IEA	GO:0018209	79893	gene-term	GO:0018209		peptidyl-serine%20modification (gene-term) GGNBP2			FALSE	gene-term	peptidyl-serine%20modification (gene-term) GGNBP2						GO:0018209 (gene-term) 79893
				2916	IEA	GO:0018209	79109	gene-term	GO:0018209		peptidyl-serine%20modification (gene-term) MAPKAP1			FALSE	gene-term	peptidyl-serine%20modification (gene-term) MAPKAP1						GO:0018209 (gene-term) 79109
				2915	ISS	GO:0018209	65125	gene-term	GO:0018209		peptidyl-serine%20modification (gene-term) WNK1			FALSE	gene-term	peptidyl-serine%20modification (gene-term) WNK1						GO:0018209 (gene-term) 65125
				2914	IMP	GO:0018209	64324	gene-term	GO:0018209	2	peptidyl-serine%20modification (gene-term) NSD1			FALSE	gene-term	peptidyl-serine%20modification (gene-term) NSD1						GO:0018209 (gene-term) 64324
				2913	IEA	GO:0018209	596	gene-term	GO:0018209		peptidyl-serine%20modification (gene-term) BCL2			FALSE	gene-term	peptidyl-serine%20modification (gene-term) BCL2						GO:0018209 (gene-term) 596
				2912	IBA	GO:0018209	57118	gene-term	GO:0018209		peptidyl-serine%20modification (gene-term) CAMK1D			FALSE	gene-term	peptidyl-serine%20modification (gene-term) CAMK1D						GO:0018209 (gene-term) 57118
				2911	IDA	GO:0018209	5581	gene-term	GO:0018209	2	peptidyl-serine%20modification (gene-term) PRKCE			FALSE	gene-term	peptidyl-serine%20modification (gene-term) PRKCE						GO:0018209 (gene-term) 5581
				2910	IDA	GO:0018209	53944	gene-term	GO:0018209	2	peptidyl-serine%20modification (gene-term) CSNK1G1			FALSE	gene-term	peptidyl-serine%20modification (gene-term) CSNK1G1						GO:0018209 (gene-term) 53944
				2909	ISS	GO:0018209	51701	gene-term	GO:0018209		peptidyl-serine%20modification (gene-term) NLK			FALSE	gene-term	peptidyl-serine%20modification (gene-term) NLK						GO:0018209 (gene-term) 51701
				2908	IBA	GO:0018209	375449	gene-term	GO:0018209		peptidyl-serine%20modification (gene-term) MAST4			FALSE	gene-term	peptidyl-serine%20modification (gene-term) MAST4						GO:0018209 (gene-term) 375449
				2907	IDA	GO:0018209	369	gene-term	GO:0018209	2	peptidyl-serine%20modification (gene-term) ARAF			FALSE	gene-term	peptidyl-serine%20modification (gene-term) ARAF						GO:0018209 (gene-term) 369
				2906	IDA	GO:0018209	3454	gene-term	GO:0018209	2	peptidyl-serine%20modification (gene-term) IFNAR1			FALSE	gene-term	peptidyl-serine%20modification (gene-term) IFNAR1						GO:0018209 (gene-term) 3454
				2905	IMP	GO:0018209	2081	gene-term	GO:0018209	2	peptidyl-serine%20modification (gene-term) ERN1			FALSE	gene-term	peptidyl-serine%20modification (gene-term) ERN1						GO:0018209 (gene-term) 2081
				2904	IBA	GO:0018209	204851	gene-term	GO:0018209		peptidyl-serine%20modification (gene-term) HIPK1			FALSE	gene-term	peptidyl-serine%20modification (gene-term) HIPK1						GO:0018209 (gene-term) 204851
				2903	IMP	GO:0018209	1956	gene-term	GO:0018209	2	peptidyl-serine%20modification (gene-term) EGFR			FALSE	gene-term	peptidyl-serine%20modification (gene-term) EGFR						GO:0018209 (gene-term) 1956
				2902	IDA	GO:0018209	146057	gene-term	GO:0018209	2	peptidyl-serine%20modification (gene-term) TTBK2			FALSE	gene-term	peptidyl-serine%20modification (gene-term) TTBK2						GO:0018209 (gene-term) 146057
				3245	kappa:0.56			term-term	term-term	0.555835	peptidyl-serine phosphorylation (term-term) peptidyl-amino acid modification			FALSE	term-term	peptidyl-serine phosphorylation (term-term) peptidyl-amino acid modification	+					GO:0018105 (term-term) GO:0018193
				3241	kappa:0.52			term-term	term-term	0.516528	peptidyl-serine phosphorylation (term-term) phosphorylation			FALSE	term-term	peptidyl-serine phosphorylation (term-term) phosphorylation	+					GO:0018105 (term-term) GO:0016310
				3225	kappa:0.61			term-term	term-term	0.612144	peptidyl-serine phosphorylation (term-term) protein phosphorylation			FALSE	term-term	peptidyl-serine phosphorylation (term-term) protein phosphorylation	+					GO:0018105 (term-term) GO:0006468
				2900	IDA	GO:0018105	9113	gene-term	GO:0018105	2	peptidyl-serine%20phosphorylation (gene-term) LATS1			FALSE	gene-term	peptidyl-serine%20phosphorylation (gene-term) LATS1						GO:0018105 (gene-term) 9113
				2898	IDA	GO:0018105	8658	gene-term	GO:0018105	2	peptidyl-serine%20phosphorylation (gene-term) TNKS			FALSE	gene-term	peptidyl-serine%20phosphorylation (gene-term) TNKS						GO:0018105 (gene-term) 8658
				2896	IDA	GO:0018105	8569	gene-term	GO:0018105	2	peptidyl-serine%20phosphorylation (gene-term) MKNK1			FALSE	gene-term	peptidyl-serine%20phosphorylation (gene-term) MKNK1						GO:0018105 (gene-term) 8569
				2894	IEA	GO:0018105	79893	gene-term	GO:0018105		peptidyl-serine%20phosphorylation (gene-term) GGNBP2			FALSE	gene-term	peptidyl-serine%20phosphorylation (gene-term) GGNBP2						GO:0018105 (gene-term) 79893
				2892	IEA	GO:0018105	79109	gene-term	GO:0018105		peptidyl-serine%20phosphorylation (gene-term) MAPKAP1			FALSE	gene-term	peptidyl-serine%20phosphorylation (gene-term) MAPKAP1						GO:0018105 (gene-term) 79109
				2890	ISS	GO:0018105	65125	gene-term	GO:0018105		peptidyl-serine%20phosphorylation (gene-term) WNK1			FALSE	gene-term	peptidyl-serine%20phosphorylation (gene-term) WNK1						GO:0018105 (gene-term) 65125
				2888	IMP	GO:0018105	64324	gene-term	GO:0018105	2	peptidyl-serine%20phosphorylation (gene-term) NSD1			FALSE	gene-term	peptidyl-serine%20phosphorylation (gene-term) NSD1						GO:0018105 (gene-term) 64324
				2886	IEA	GO:0018105	596	gene-term	GO:0018105		peptidyl-serine%20phosphorylation (gene-term) BCL2			FALSE	gene-term	peptidyl-serine%20phosphorylation (gene-term) BCL2						GO:0018105 (gene-term) 596
				2884	IBA	GO:0018105	57118	gene-term	GO:0018105		peptidyl-serine%20phosphorylation (gene-term) CAMK1D			FALSE	gene-term	peptidyl-serine%20phosphorylation (gene-term) CAMK1D						GO:0018105 (gene-term) 57118
				2882	IDA	GO:0018105	5581	gene-term	GO:0018105	2	peptidyl-serine%20phosphorylation (gene-term) PRKCE			FALSE	gene-term	peptidyl-serine%20phosphorylation (gene-term) PRKCE						GO:0018105 (gene-term) 5581
				2880	IDA	GO:0018105	53944	gene-term	GO:0018105	2	peptidyl-serine%20phosphorylation (gene-term) CSNK1G1			FALSE	gene-term	peptidyl-serine%20phosphorylation (gene-term) CSNK1G1						GO:0018105 (gene-term) 53944
				2878	ISS	GO:0018105	51701	gene-term	GO:0018105		peptidyl-serine%20phosphorylation (gene-term) NLK			FALSE	gene-term	peptidyl-serine%20phosphorylation (gene-term) NLK						GO:0018105 (gene-term) 51701
				2876	IBA	GO:0018105	375449	gene-term	GO:0018105		peptidyl-serine%20phosphorylation (gene-term) MAST4			FALSE	gene-term	peptidyl-serine%20phosphorylation (gene-term) MAST4						GO:0018105 (gene-term) 375449
				2874	IDA	GO:0018105	369	gene-term	GO:0018105	2	peptidyl-serine%20phosphorylation (gene-term) ARAF			FALSE	gene-term	peptidyl-serine%20phosphorylation (gene-term) ARAF						GO:0018105 (gene-term) 369
				2872	IDA	GO:0018105	3454	gene-term	GO:0018105	2	peptidyl-serine%20phosphorylation (gene-term) IFNAR1			FALSE	gene-term	peptidyl-serine%20phosphorylation (gene-term) IFNAR1						GO:0018105 (gene-term) 3454
				2870	IMP	GO:0018105	2081	gene-term	GO:0018105	2	peptidyl-serine%20phosphorylation (gene-term) ERN1			FALSE	gene-term	peptidyl-serine%20phosphorylation (gene-term) ERN1						GO:0018105 (gene-term) 2081
				2868	IBA	GO:0018105	204851	gene-term	GO:0018105		peptidyl-serine%20phosphorylation (gene-term) HIPK1			FALSE	gene-term	peptidyl-serine%20phosphorylation (gene-term) HIPK1						GO:0018105 (gene-term) 204851
				2866	IMP	GO:0018105	1956	gene-term	GO:0018105	2	peptidyl-serine%20phosphorylation (gene-term) EGFR			FALSE	gene-term	peptidyl-serine%20phosphorylation (gene-term) EGFR						GO:0018105 (gene-term) 1956
				2865	IDA	GO:0018105	146057	gene-term	GO:0018105	2	peptidyl-serine%20phosphorylation (gene-term) TTBK2			FALSE	gene-term	peptidyl-serine%20phosphorylation (gene-term) TTBK2						GO:0018105 (gene-term) 146057
				3212	kappa:0.86			term-term	term-term	0.85941	early endosome (term-term) endosome			FALSE	term-term	early endosome (term-term) endosome	+					GO:0005769 (term-term) GO:0005768
				2862	TAS	GO:0005769	9896	gene-term	GO:0005769		early%20endosome (gene-term) FIG4			FALSE	gene-term	early%20endosome (gene-term) FIG4						GO:0005769 (gene-term) 9896
				2860	IEA	GO:0005769	9711	gene-term	GO:0005769		early%20endosome (gene-term) RUBCN			FALSE	gene-term	early%20endosome (gene-term) RUBCN						GO:0005769 (gene-term) 9711
				2858	IDA	GO:0005769	89853	gene-term	GO:0005769	2	early%20endosome (gene-term) MVB12B			FALSE	gene-term	early%20endosome (gene-term) MVB12B						GO:0005769 (gene-term) 89853
				2856	IEA	GO:0005769	79890	gene-term	GO:0005769		early%20endosome (gene-term) RIN3			FALSE	gene-term	early%20endosome (gene-term) RIN3						GO:0005769 (gene-term) 79890
				2854	IEA	GO:0005769	66008	gene-term	GO:0005769		early%20endosome (gene-term) TRAK2			FALSE	gene-term	early%20endosome (gene-term) TRAK2						GO:0005769 (gene-term) 66008
				2852	IEA	GO:0005769	64145	gene-term	GO:0005769		early%20endosome (gene-term) RBSN			FALSE	gene-term	early%20endosome (gene-term) RBSN						GO:0005769 (gene-term) 64145
				2850	IEA	GO:0005769	57732	gene-term	GO:0005769		early%20endosome (gene-term) ZFYVE28			FALSE	gene-term	early%20endosome (gene-term) ZFYVE28						GO:0005769 (gene-term) 57732
				2848	IEA	GO:0005769	57720	gene-term	GO:0005769		early%20endosome (gene-term) GPR107			FALSE	gene-term	early%20endosome (gene-term) GPR107						GO:0005769 (gene-term) 57720
				2846	IEA	GO:0005769	51479	gene-term	GO:0005769		early%20endosome (gene-term) ANKFY1			FALSE	gene-term	early%20endosome (gene-term) ANKFY1						GO:0005769 (gene-term) 51479
				2844	IEA	GO:0005769	4642	gene-term	GO:0005769		early%20endosome (gene-term) MYO1D			FALSE	gene-term	early%20endosome (gene-term) MYO1D						GO:0005769 (gene-term) 4642
				2842	IEA	GO:0005769	27131	gene-term	GO:0005769		early%20endosome (gene-term) SNX5			FALSE	gene-term	early%20endosome (gene-term) SNX5						GO:0005769 (gene-term) 27131
				2840	ISS	GO:0005769	23623	gene-term	GO:0005769		early%20endosome (gene-term) RUSC1			FALSE	gene-term	early%20endosome (gene-term) RUSC1						GO:0005769 (gene-term) 23623
				2838	IEA	GO:0005769	23161	gene-term	GO:0005769		early%20endosome (gene-term) SNX13			FALSE	gene-term	early%20endosome (gene-term) SNX13						GO:0005769 (gene-term) 23161
				2836	IEA	GO:0005769	23074	gene-term	GO:0005769		early%20endosome (gene-term) UHRF1BP1L			FALSE	gene-term	early%20endosome (gene-term) UHRF1BP1L						GO:0005769 (gene-term) 23074
				2834	IEA	GO:0005769	2064	gene-term	GO:0005769		early%20endosome (gene-term) ERBB2			FALSE	gene-term	early%20endosome (gene-term) ERBB2						GO:0005769 (gene-term) 2064
				2832	TAS	GO:0005769	200576	gene-term	GO:0005769		early%20endosome (gene-term) PIKFYVE			FALSE	gene-term	early%20endosome (gene-term) PIKFYVE						GO:0005769 (gene-term) 200576
				2830	IDA	GO:0005769	1956	gene-term	GO:0005769	2	early%20endosome (gene-term) EGFR			FALSE	gene-term	early%20endosome (gene-term) EGFR						GO:0005769 (gene-term) 1956
				2828	IEA	GO:0005769	1730	gene-term	GO:0005769		early%20endosome (gene-term) DIAPH2			FALSE	gene-term	early%20endosome (gene-term) DIAPH2						GO:0005769 (gene-term) 1730
				2826	IDA	GO:0005769	125058	gene-term	GO:0005769	2	early%20endosome (gene-term) TBC1D16			FALSE	gene-term	early%20endosome (gene-term) TBC1D16						GO:0005769 (gene-term) 125058
				2824	IDA	GO:0005769	114880	gene-term	GO:0005769	2	early%20endosome (gene-term) OSBPL6			FALSE	gene-term	early%20endosome (gene-term) OSBPL6						GO:0005769 (gene-term) 114880

## Sheet: LUAD-KEGG
The KEGG analysis of the 2 m6A regulators and m6A-related genes alternative splicing in LUAD
GOID	GOTerm	Ontology Source	Term PValue	Term PValue Corrected with Bonferroni step down	Group PValue	Group PValue Corrected with Bonferroni step down	GOLevels	GOGroups	% Associated Genes	Nr. Genes	Associated Genes Found
KEGG:04146	Peroxisome	KEGG_24.03.2021	0.000109807	0.0482053	0.000109807	0.000109807	[-1]	Group0	15.8537	13	[ABCD4, CRAT, GSTK1, HMGCL, MVK, PEX11A, PEX13, PEX19, PEX2, PEX5, PRDX5, SCP2, SOD2]
KEGG:04520	Adherens junction	KEGG_24.03.2021	4.54136e-06	0.00200728	4.54136e-06	1.36241e-05	[-1]	Group1	19.7183	14	[AFDN, BAIAP2, CTNNB1, CTNND1, FARP2, FGFR1, FYN, INSR, LMO7, MAP3K7, MAPK3, NECTIN4, PARD3, PTPN6]
KEGG:500792	GPCR ligand binding	KEGG_08.05.2020	7.83475e-05	0.0344729	7.83475e-05	0.000156695	[-1]	Group2	1.2848	6	[ADORA3, ADRA1A, APP, GNAS, GNB5, RAMP1]
KEGG:372790	Signaling by GPCR	KEGG08.05.2020	1.74932e-06	0.000774949	1.74932e-06	6.99728e-06	[-1]	Group3	2.11327	25	[ADORA3, ADRA1A, APP, ARHGEF1, ARHGEF25, ARHGEF39, ARRB2, CAMK2D, DGKZ, GNAS, GNB5, HSD17B1, HSD17B6, ITSN1, LRP2, LRP8, MAPK3, MAPK7, PPP1CA, PPP2R1B, PPP3CB, PRKACB, PRKAR1B, RAMP1, RGS12]
KEGG:388396	GPCR downstream signalling	KEGG08.05.2020	1.55934e-05	0.00687669	1.74932e-06	6.99728e-06	[-1]	Group3	2.25023	25	[ADORA3, ADRA1A, APP, ARHGEF1, ARHGEF25, ARHGEF39, ARRB2, CAMK2D, DGKZ, GNAS, GNB5, HSD17B1, HSD17B6, ITSN1, LRP2, LRP8, MAPK3, MAPK7, PPP1CA, PPP2R1B, PPP3CB, PRKACB, PRKAR1B, RAMP1, RGS12]
KEGG:162582	Signal Transduction	Enriched->REACTOME_Pathways_08.05.2020	#NUM!	1		#NUM!	[-1]	Group Enrichment393322121	4.52586	126	[ADORA3, ADRA1A, AP2B1, APP, ARAP1, ARHGAP17, ARHGAP27, ARHGEF1, ARHGEF25, ARHGEF39, ARRB2, ATP2A2, ATP2A3, ATP6V1H, BAIAP2, BEX3, CAMK2D, CCND3, CDC14B, CENPI, CENPK, CENPM, CENPN, CHEK1, COL6A3, CTNNB1, CTNND1, DGKZ, DUSP6, EBAG9, ERBIN, FES, FGFR1, FLNA, FN1, FYN, GNAS, GNB5, H2AX, H2AZ2, HDAC7, HGF, HNRNPM, HSD17B1, HSD17B6, IL1RAP, INSR, IRAK1, ITSN1, KDM1A, KDM4C, KLC1, KTN1, LAMA3, LAMTOR2…

## Sheet: LUSC-KEGG
The KEGG analysis of the 2 m6A regulators and m6A-related genes alternative splicing in LUSC
GOID	GOTerm	Ontology Source	Term PValue	Term PValue Corrected with Bonferroni step down	Group PValue	Group PValue Corrected with Bonferroni step down	GOLevels	GOGroups	% Associated Genes	Nr. Genes	Associated Genes Found
KEGG;366	TGF-beta Signaling Pathway	KEGG_08.05.2020	0.000624379	0.0287215	0.000624379	0.000624379	[-1]	Group0	6.01504	8	[APP, FN1, ITGB1, LIMK2, PML, SPTBN1, TGIF1, TNC]
