# Supplementary material for: N6-Methyladenosine RNA Methylation Regulator-Related Alternative Splicing (AS) Gene Signature Predicts Non–Small Cell Lung Cancer Prognosis
Source: Front Mol Biosci. 2021 Jun 11;8:657087. doi: 10.3389/fmolb.2021.657087 (PMC8226009; doi:10.3389/fmolb.2021.657087)
Supplement: Supplementary file 2 [file Table3.XLSX]

## Sheet: LUAD
The prognostic AS events in LUSC
id	z	HR	HR.95L	HR.95H	pvalue
LDB1|12935|AP	-4.7243	0.0858904	0.0310221	0.237803	2.30915e-06
S100A14|7729|AP	-4.56732	0.229929	0.122359	0.432067	4.93996e-06
FAM72A|9578|AT	4.21136	8.37074	3.11394	22.5018	2.53834e-05
SLC29A1|76359|AP	-4.2059	0.140443	0.0562645	0.350565	2.6004e-05
RPS25|19054|ES	-4.19575	0.100813	0.0345169	0.294446	2.71967e-05
TMSB4X|88497|RI	-4.14158	0.0445752	0.010228	0.194266	3.4492e-05
PDDC1|13743|RI	-3.81591	4.41099e-07	2.39985e-10	0.000810753	0.000135681
PMP22|39340|AP	3.69666	11.2139	3.11299	40.3961	0.000218455
NEK2|9717|AT	3.67205	7.71252	2.59211	22.9477	0.00024061
ABCC6|34219|AT	-3.66722	0.120419	0.038848	0.373269	0.0002452
SERPINB5|45716|AT	3.54645	2.24091	1.4347	3.50016	0.00039046
CENPK|72212|AT	3.52018	10.09	2.78577	36.5458	0.000431249
NEIL3|71227|AT	3.50414	4.22925	1.88789	9.47438	0.000458092
SNRPA1|32758|ES	3.48492	3947.43	37.4714	415844	0.000492288
JOSD2|51205|ES	-3.48122	0.0158744	0.00154053	0.163578	0.000499135
COL16A1|1493|ES	3.4246	4.81385	1.95834	11.833	0.000615713
KIAA0586|27718|ES	-3.40781	0.0415762	0.00667559	0.258941	0.000654858
FXYD3|49029|AP	-3.39323	0.347323	0.188563	0.63975	0.000690739
MCM7|80881|AP	3.38802	4.4344	1.87345	10.4961	0.000703996
DGKZ|15540|AP	3.36284	4.88586	1.93823	12.3162	0.000771456
PRR5|62619|ES	-3.36186	0.220272	0.0911809	0.532125	0.000774188
GRIK2|77097|AT	-3.33305	0.242543	0.105444	0.557901	0.000858985
TP53I3|52810|ES	3.32997	843.967	15.9934	44535.8	0.000868545
TMEM161B|72730|AT	3.32695	6.82999	2.20216	21.1832	0.000878022
UNG|24278|AP	-3.30768	0.268951	0.123517	0.585626	0.000940726
ADAM15|7898|ES	-3.30506	0.211273	0.0840357	0.531158	0.000949547
FN1|57395|ES	3.29472	87.8695	6.1304	1259.47	0.000985183
LY6K|85355|RI	-3.28438	0.295416	0.142697	0.611581	0.00102207
LIMK1|80059|AP	3.27231	9.12957	2.42765	34.3333	0.00106671
REEP5|72996|ES	-3.26694	0.110083	0.0292963	0.413647	0.00108716
RBMX|90221|AA	3.25966	1444.73	18.1916	114736	0.00111548
ANO1|17387|ES	-3.25741	0.393026	0.224072	0.689375	0.00112433
FUBP1|3543|AT	3.23613	219.24	8.378	5737.21	0.00121162
SGOL1|63696|AT	-3.21673	0.087714	0.0199103	0.38642	0.00129659
SLC41A3|66571|RI	-3.20105	0.000802595	1.02131e-05	0.0630718	0.00136928
TNFRSF12A|33347|ES	-3.17999	0.329854	0.16651	0.653433	0.00147283
EXOC6|12540|AP	3.16599	12.9436	2.65226	63.1677	0.00154558
ITGB1|11184|AP	-3.14952	1.85686e-07	1.202e-11	0.00286849	0.00163538
ANKRD49|18347|AD	-3.1198	0.043632	0.00609937	0.312123	0.00180973
PTPN6|20023|AP	-3.1154	0.312053	0.149981	0.649263	0.00183699
CTNNB1|64249|RI	-3.11455	0.0727261	0.0139753	0.378461	0.00184226
IRF3|50995|ES	-3.11197	0.21948	0.0844494	0.57042	0.00185845
CCDC74A|55385|AT	-3.10436	0.000124325	4.25424e-07	0.0363325	0.00190694
PDCD2|78500|ES	3.08593	692914	135.235	3.55033e+09	0.00202918
CTAGE5|27377|ES	-3.06973	0.0383369	0.0047784	0.307576	0.00214256
DNASE1|33608|RI	-3.05585	0.261885	0.110891	0.618477	0.00224427
RNLS|12466|ES	-3.04905	0.0846522	0.0173106	0.413967	0.00229569
GABARAPL1|20354|AD	-3.01616	0.374618	0.197924	0.709055	0.00255998
ESCO2|83184|AT	-2.97054	0.154447	0.0450335	0.529691	0.00297272
MUC4|68199|ES	-2.96405	0.0766702	0.0140311	0.418949	0.00303616
IRF3|50996|ES	-2.96268	2.52211e-05	2.28982e-08	0.0277797	0.00304969
RFXANK|48608|ES	-2.96152	0.0375726	0.00428261	0.329636	0.0030612
FLI1|19413|AP	-2.9565	0.138751	0.0374626	0.513898	0.00311149
BRIP1|42893|AT	2.94196	26.6523	2.99154	237.452	0.00326145
NUDT6|70521|AP	-2.93681	0.328188	0.156025	0.690323	0.00331611
RANBP1|61137|AP	2.91594	8.52729	2.01912	36.0131	0.00354618
MARK2|16541|ES	-2.91465	0.0024642	4.34215e-05	0.139845	0.00356083
POLM|79450|ES	2.8935	7.40004	1.9074	28.7095	0.00380977
NEK11|66784|ES	-2.87982	0.041439	0.00474718	0.361728	0.00397908
ENTPD5|28353|AT	2.87858	20.9923	2.64179	166.81	0.00399468
ABLIM3|74022|ES	-2.86304	0.340312	0.162709	0.711774	0.00419597
MBNL1|67324|ES	2.8406	3.80807	1.51366	9.58034	0.00450288
SOD2|78303|AT	-2.81221	0.0417898	0.00457116	0.382045	0.00492031
EIF1AD|16974|AA	-2.8055	0.17353	0.0510495	0.589873	0.00502384
EXOSC3|86446|ES	2.80405	113.582	4.1562	3104	0.00504653
UNKL|33078|AP	-2.80018	0.37676	0.190255	0.746097	0.00510743
RANGRF|39164|RI	-2.79654	0.3724	0.186359	0.744165	0.00516538
RDM1|40349|AT	-2.78545	0.373098	0.18644	0.746633	0.00534535
CDCA3|19983|AT	2.76813	9.32349	1.91898	45.2986	0.00563794
OSBPL9|2979|ES	2.76164	18.7516	2.3418	150.15	0.00575121
HIGD1B|41897|AP	2.75924	2.45476	1.29711	4.64563	0.00579359
APOL4|62002|AT	-2.75266	3.8398e-05	2.75567e-08	0.0535045	0.00591127
FAXDC2|74222|AP	2.74343	2.24695	1.26011	4.00663	0.00608014
DIAPH1|73806|ES	2.7344	3.18426	1.38823	7.30391	0.00624946
CD300LG|41726|AT	2.72334	162.521	4.16617	6339.87	0.00646256
ABHD17A|46553|AP	-2.71859	0.385337	0.193755	0.766352	0.00655608
TGIF1|44508|AD	-2.71391	0.20818	0.0670224	0.646631	0.00664942
SERF1A|72415|AT	2.70451	10.5782	1.91433	58.4525	0.0068406
TMUB2|41790|ES	-2.69218	0.416026	0.219701	0.787787	0.00709871
CD44|15197|ES	-2.6754	0.0572819	0.00704945	0.465457	0.00746409
SMIM7|48188|RI	-2.66796	0.000129914	1.81395e-07	0.093043	0.00763139
SENP6|76797|ES	-2.66006	0.279043	0.108952	0.714672	0.00781258
MYL6|22381|AA	-2.65942	0.0148222	0.000665118	0.330315	0.00782742
AQP7|86110|RI	-2.65942	0.35576	0.166098	0.76199	0.00782747
APOL1|62023|ES	2.65914	1947.38	7.32659	517609	0.00783413
CCDC65|21490|AT	2.65505	2.7528	1.30356	5.81324	0.00792966
SLC35B3|75287|ES	-2.65	0.00285534	3.74833e-05	0.21751	0.00804925
STRA13|44266|ES	-2.6406	0.228851	0.0765924	0.683784	0.0082759
RALY|59017|ES	2.63847	99.6274	3.26515	3039.87	0.00832803
PRMT1|51042|ES	-2.61931	0.257285	0.0931626	0.710536	0.00881075
CD59|14912|RI	-2.61654	0.0448968	0.00439171	0.458984	0.00888266
DRG2|39557|ES	-2.61598	0.289675	0.114488	0.73293	0.00889724
HARS2|73741|AT	2.61374	384.199	4.43076	33314.6	0.00895565
MTA1|29645|ES	-2.61121	0.0217233	0.00122639	0.384791	0.00902237
TRIM73|80115|AT	2.60572	6.5423	1.59278	26.8723	0.00916815
BDKRB2|29187|AA	-2.60324	0.354466	0.16235	0.773923	0.0092348
MRPL55|10075|RI	-2.59557	0.345016	0.154473	0.770593	0.00944331
N4BP2L2|25597|AD	-2.58271	0.00795853	0.000203151	0.311779	0.00980277
NFATC4|26992|RI	-2.58185	0.191068	0.0543893	0.671214	0.00982723
TMSB4X|88496|RI	-2.58179	0.00149947	1.0766e-05	0.208843	0.00982886
ZNF280D|30780|ES	2.56718	11.2274	1.77183	71.1435	0.0102531
BAZ2A|22473|RI	-2.54142	0.00795	0.000191036	0.33084	0.0110402
COQ7|34281|AP	2.539	4.15091	1.38348	12.4542	0.011117
SLC36A4|18285|AT	2.53644	19.5275	1.96487	194.071	0.0111987
GRAPL|39691|AT	2.53577	3.92887	1.3644	11.3134	0.01122
ZNF789|80650|RI	-2.53408	0.094533	0.0152495	0.586018	0.0112744
IRF3|50990|ES	-2.53278	0.034728	0.00257871	0.467688	0.0113161
ZNF273|79843|AT	-2.53034	0.197221	0.0560835	0.693541	0.0113952
RAB6B|66860|RI	-2.52933	7.01674e-08	2.00743e-13	0.0245262	0.0114281
RHOH|69084|AP	-2.52661	0.125744	0.0251729	0.628118	0.011517
FLT3LG|50942|AP	2.52413	4.53963	1.40233	14.6957	0.0115985
COX4I1|156376|ES	-2.52183	0.31869	0.131035	0.775085	0.0116745
METTL22|33897|ES	2.52169	3.09599	1.28626	7.45195	0.0116791
MAST1|47879|AT	-2.52018	0.498854	0.29046	0.856765	0.0117295
RPS24|12296|ES	-2.51955	0.320157	0.132003	0.776502	0.0117506
ISCU|24226|RI	-2.51701	0.297612	0.115821	0.764739	0.0118357
COL12A1|76773|ES	2.50977	12.1323	1.72765	85.1986	0.012081
IRF3|51008|ES	-2.50888	0.539098	0.332693	0.873559	0.0121116
NEK3|25986|AP	2.5061	2.50116	1.22114	5.12296	0.0122073
MORF4L2|89771|ES	2.50495	4.95817	1.4167	17.3527	0.0122467
APP|60282|ES	2.50072	8.66055e+07	52.0494	144103664053473	0.0123941
ISLR|31676|AP	2.49639	3.6313	1.31931	9.99488	0.0125465
TDRD3|26021|AA	-2.48871	0.172657	0.0432947	0.688549	0.0128209
MYPN|11921|AT	-2.48478	0.325033	0.13395	0.788702	0.0129631
COX10|39336|ES	-2.48262	0.00705114	0.000141096	0.352374	0.0130421
ZNF66|48730|AT	2.47995	6.70274	1.4902	30.1482	0.0131403
PLSCR4|67142|ES	-2.47955	0.0623507	0.00695382	0.559061	0.0131546
NAP1L1|23478|RI	-2.47937	0.484426	0.273148	0.859128	0.0131613
PML|31664|ES	-2.47422	0.0515783	0.00492656	0.539995	0.0133526
APMAP|58855|ES	2.47339	72503.1	10.2074	5.1499e+08	0.0133838
GIGYF2|58016|AA	2.45238	36253.8	8.23158	1.5967e+08	0.0141913
TAF1A|9883|AT	-2.45003	0.238299	0.0756548	0.7506	0.0142843
TMUB1|82347|RI	-2.44703	0.274863	0.097695	0.77332	0.0144039
IRF3|51012|ES	-2.44386	0.196738	0.0534058	0.724748	0.0145312
C19orf82|47378|ES	-2.44349	0.464022	0.250647	0.859041	0.0145462
MTL5|17328|AT	-2.43765	0.365062	0.162365	0.820806	0.014783
RANGRF|39163|RI	-2.43683	0.196133	0.0529107	0.727041	0.0148167
FAM129C|48336|AA	2.43597	5.91234	1.41517	24.7008	0.0148518
TMEM205|47673|RI	-2.43585	0.386286	0.17969	0.830416	0.0148569
C22orf29|61085|RI	-2.43371	0.316318	0.125186	0.79927	0.0149448
CTTN|17404|ES	-2.42603	0.0856342	0.0117583	0.623666	0.0152652
IFI27L1|29061|ES	2.42371	3.48066	1.26952	9.54299	0.0153631
DNAJC10|56462|AT	2.42283	4.86546	1.35292	17.4976	0.0154001
WDR20|29340|AT	2.41299	8.48816	1.4941	48.2222	0.0158223
SEC23A|27347|AT	2.41181	5.6349	1.38254	22.9665	0.0158734
NIP7|37282|AT	2.40171	160128	9.06282	2.82923e+09	0.0163185
DIDO1|60091|AT	-2.40071	0.29029	0.105751	0.796858	0.0163632
SMC1A|89217|ES	-2.3949	0.00469718	5.84106e-05	0.377731	0.0166248
MAPK3|36088|ES	-2.39487	0.00954245	0.000211939	0.429644	0.0166263
SH2D4A|82870|AP	2.38181	3.27188	1.23361	8.67798	0.0172278
FBXO44|657|ES	-2.38122	0.205825	0.0560331	0.756053	0.0172554
PSMA7|60043|AT	2.38098	32093.3	6.264	1.64428e+08	0.0172664
GUCD1|61413|ES	-2.38021	0.256625	0.0837323	0.786513	0.0173025
SCEL|26087|ES	2.37272	7.883	1.43215	43.3906	0.0176576
RALBP1|44603|AP	-2.37203	0.274093	0.0940686	0.798643	0.0176907
AFMID|43795|ES	-2.3643	0.411127	0.196775	0.858979	0.018064
POLR2G|16418|AD	-2.36169	0.446462	0.228634	0.871823	0.018192
ENOSF1|44462|AT	-2.36032	0.168737	0.0385036	0.739469	0.0182592
MRPL55|10169|ES	-2.35784	0.0140688	0.000406433	0.486994	0.0183815
IFT172|95454|ES	-2.35744	0.306772	0.114857	0.819358	0.0184012
FRG1|71414|ES	2.35377	23.9414	1.70115	336.942	0.0185841
HOXB3|42200|AA	2.34769	16.2293	1.58446	166.234	0.0188905
DEF8|38194|ES	-2.34591	0.295455	0.106683	0.81825	0.0189807
DOCK6|47644|ES	-2.3431	0.224628	0.064413	0.783347	0.0191244
LTBP4|49928|AP	-2.34274	0.40949	0.194017	0.864262	0.0191428
FAM63A|7539|AA	-2.33758	0.299161	0.108761	0.822879	0.0194089
CLDN7|38892|AP	-2.33569	0.196276	0.0500591	0.769572	0.0195076
EXOSC9|70501|RI	-2.33392	0.449835	0.229984	0.879852	0.0195997
FAM86B1|82719|AD	-2.33115	0.200023	0.0516952	0.773946	0.0197452
COX4I1|37903|RI	-2.32655	0.29436	0.105062	0.824734	0.0199894
NUP35|56473|ES	2.32523	285.718	2.43107	33579.9	0.0200598
PRTG|30742|AT	-2.32276	0.506783	0.285593	0.899281	0.020192
ASAP2|52611|ES	-2.31761	0.397062	0.181811	0.867156	0.0204705
IFI35|41177|AD	2.31427	13.6996	1.49288	125.716	0.020653
TMBIM4|22899|ES	-2.31255	0.457532	0.23584	0.887617	0.0207473
DIS3L|31259|AP	2.31254	2.55498	1.15375	5.658	0.0207477
THUMPD2|53336|ES	-2.31214	0.33724	0.134209	0.847418	0.02077
EFCAB1|83801|AT	-2.31186	0.299021	0.107451	0.832136	0.0207852
DONSON|60445|ES	2.30972	21.9349	1.5962	301.428	0.0209035
FAM173A|32964|AA	-2.30617	0.391433	0.176387	0.86866	0.0211013
TSEN2|63432|ES	-2.30461	0.191566	0.0469855	0.781042	0.0211886
ZNF585A|49444|AP	2.30278	8.90776e+07	15.2576	520058053766204	0.0212912
COX4I1|37906|RI	-2.29631	0.221715	0.0612932	0.802007	0.0216584
USP19|64834|AT	2.29476	38.5185	1.70351	870.955	0.0217468
POLL|12889|ES	-2.28926	0.113103	0.0175025	0.730881	0.022064
FAM49B|85146|ES	-2.28763	0.0589334	0.00521015	0.666611	0.0221589
INO80E|36015|ES	-2.27832	0.375072	0.161339	0.871948	0.0227077
PLCH2|272|AT	2.27644	3.20894	1.17597	8.75644	0.0228196
SPHK2|50779|AP	-2.27386	0.47383	0.2489	0.902029	0.0229742
NTPCR|10317|AT	-2.27343	0.0960601	0.0127461	0.72395	0.023
IRF3|51007|ES	-2.27249	0.530959	0.307563	0.916618	0.0230568
GNB2|80982|AP	2.26531	2.54928	1.13444	5.72866	0.023494
HSPH1|25576|ES	-2.26445	8.22871e-05	2.39831e-08	0.282331	0.0235463
C7orf41|79112|RI	-2.2591	0.093478	0.0119594	0.730649	0.0238773
FAM76A|1340|AT	2.25383	20.4517	1.48217	282.203	0.024207
IP6K2|64750|RI	-2.25329	0.324068	0.121612	0.863566	0.0242406
NFASC|9492|AT	-2.25266	0.41084	0.189471	0.890848	0.0242808
ABCC5|67827|RI	-2.24655	0.49786	0.270928	0.914874	0.024669
PDDC1|13747|ES	-2.24101	0.00202725	8.94455e-06	0.459469	0.0250253
TWSG1|44600|AT	2.22743	12.4331	1.35342	114.215	0.0259189
GTF3C5|88004|AT	2.22739	50.8263	1.60265	1611.9	0.025921
LRRC23|20001|ES	-2.22655	0.132452	0.0223479	0.785024	0.0259772
STAT2|22431|AA	2.22313	187462	4.20906	8.34916e+09	0.0262071
RPS23|72690|RI	-2.2216	0.0237865	0.000878782	0.643843	0.0263102
NFATC4|26991|RI	-2.2174	0.301662	0.104585	0.870107	0.0265956
UBXN11|101231|ES	-2.20857	0.280048	0.0905078	0.86652	0.0272048
GABARAP|38864|RI	-2.20621	0.135119	0.0228274	0.799787	0.0273692
ERO1LB|10369|AT	2.20498	3.29274	1.14159	9.49739	0.0274553
COPE|48519|ES	-2.19909	0.519365	0.289658	0.931238	0.0278714
GOLGA2|87727|ES	-2.19674	0.293674	0.0984204	0.876284	0.0280394
CENPI|89629|AP	-2.19646	0.451862	0.222412	0.918024	0.0280591
NCBP2|68266|ES	-2.18848	0.00364588	2.38887e-05	0.556432	0.0286349
OSBPL3|79027|ES	-2.18769	0.325343	0.118972	0.889687	0.028692
BTF3L4|2994|ES	-2.18361	0.00219426	9.01332e-06	0.534185	0.0289908
TIE1|2159|AT	2.17786	781931	3.88705	1.57296e+11	0.0294163
UBXN11|1249|AT	-2.17785	0.348968	0.135305	0.900031	0.0294172
IP6K2|64752|RI	-2.17062	0.409546	0.182907	0.917013	0.0299603
LEF1|70294|ES	-2.16363	0.415337	0.187379	0.920619	0.0304931
GSTK1|82077|AT	2.16291	49.8937	1.44321	1724.89	0.0305479
TMEM91|50053|RI	-2.16152	0.387674	0.164175	0.915433	0.0306556
PCNP|65963|AA	2.16044	7.39456	1.20401	45.4145	0.0307386
LRRC27|13499|ES	2.15598	4.20245	1.13943	15.4995	0.0310851
KLRC1|20466|AT	-2.15222	0.0698718	0.00619217	0.788427	0.0313799
HOMER3|48535|AP	2.15183	2.37574	1.08021	5.22506	0.0314109
COPS3|39473|ES	-2.15132	0.384309	0.160806	0.918457	0.0314512
G6PC3|41762|ES	-2.14671	0.11973	0.0172422	0.831404	0.0318165
CARD14|44027|AT	2.14634	2.62004	1.08724	6.31381	0.0318458
AIMP2|78704|ES	-2.14451	0.523453	0.289699	0.945819	0.0319922
DNASE1|33613|ES	2.14339	2.26506	1.07248	4.78379	0.0320816
THYN1|19547|RI	-2.13977	0.251478	0.0710192	0.890481	0.0323737
NEK3|25994|ES	-2.13286	0.526475	0.291972	0.949324	0.0329365
ABCC5|67820|RI	-2.12742	0.346969	0.130848	0.920056	0.0333849
HAUS3|68550|RI	-2.12028	0.257552	0.0734978	0.902515	0.0339823
SRSF3|75983|AT	2.11951	7.70982	1.1662	50.9703	0.0340475
FPGT-TNNI3K|3458|AT	-2.11864	0.519415	0.283358	0.952123	0.0341206
JAM2|60255|ES	-2.11601	0.0156471	0.000332674	0.735954	0.0343443
SPTBN1|53577|AP	2.10996	4.5066	1.11297	18.248	0.0348618
MFSD7|68395|ES	-2.10263	0.288104	0.0903173	0.919028	0.0354978
ENDOV|44069|AD	-2.09963	0.342842	0.126216	0.93127	0.0357617
IRF3|50994|ES	-2.08711	0.256398	0.0714229	0.920433	0.0368784
TNC|87357|ES	2.08234	2.09358	1.04438	4.19682	0.0373116
TNFRSF25|451|ES	2.08115	1608.7	1.53712	1.68362e+06	0.0374205
PQLC3|52677|ES	2.07798	2.1137	1.04342	4.2818	0.0377114
AMOT|89911|AP	-2.07547	0.276334	0.0820261	0.930926	0.0379434
PYCARD|36249|ES	-2.07512	0.0245258	0.000738939	0.814023	0.0379757
UBFD1|35608|AT	2.06845	1132.59	1.44603	887088	0.038598
LIMK2|61836|AT	-2.06469	0.100765	0.011407	0.890115	0.0389525
NSMF|88309|AT	2.0644	5.51098	1.09018	27.8587	0.0389801
RNF121|17455|ES	-2.06288	0.000307913	1.4192e-07	0.668054	0.0391241
DDX11|20959|AT	2.06187	28.3698	1.17979	682.191	0.0392201
ARMC10|81156|ES	-2.05859	7.64599e-05	9.20646e-09	0.635002	0.0395334
PHF19|87399|AP	2.0541	4.37356	1.06996	17.8772	0.0399657
FAM86B1|82695|ES	-2.05283	0.417798	0.181584	0.961289	0.0400895
IRF3|51027|AD	-2.05044	0.250483	0.0666942	0.940742	0.0403213
CEP170|10452|AD	2.04539	3.49087	1.0536	11.5663	0.0408169
NDRG2|26512|ES	2.04532	4.57323	1.06549	19.6289	0.0408238
SORBS3|83020|ES	-2.04281	0.153354	0.0253754	0.92678	0.0410714
NAB2|22516|ES	-2.03798	0.0981701	0.0105328	0.914983	0.0415522
CTNNB1|64250|RI	-2.03704	0.202508	0.0435641	0.941363	0.0416459
ARMCX5|89699|ES	2.03185	2.48486	1.03273	5.97884	0.0421688
CFH|9275|AT	2.02731	5.48889	1.0582	28.471	0.0426304
USP47|14403|ES	-2.02501	0.172605	0.0315221	0.945133	0.0428663
AARSD1|94557|ES	2.02013	30.6123	1.10727	846.325	0.04337
LDHA|14622|ES	2.01889	4.19946	1.04277	16.9121	0.0434992
DDX46|73425|AD	-2.01839	0.102527	0.0112281	0.936201	0.0435511
CACTIN|46709|RI	2.01688	31553	1.33955	7.43229e+08	0.0437082
CHORDC1|18267|RI	2.01129	2.27586	1.02121	5.07195	0.0442947
TMEM260|27646|ES	2.01095	5.04201	1.04187	24.4002	0.0443306
SH3D21|1768|ES	-2.00846	0.100899	0.0107603	0.946119	0.0445939
IFRD2|64980|ES	2.00792	698311	1.37901	3.53615e+11	0.0446522
C8orf59|84333|ES	-2.00756	0.0498509	0.00266823	0.931369	0.0446897
SUV420H2|52072|ES	-2.00233	0.215723	0.0480712	0.968072	0.0452497
AASS|81601|ES	-2.00186	0.282482	0.0819351	0.973892	0.0453001
L3HYPDH|27740|AT	2.0003	4.53727	1.03096	19.9686	0.0454683
RASSF7|13690|RI	2.00019	6.34398	1.03786	38.7781	0.0454795
ABI1|11042|ES	-1.9997	0.377706	0.145449	0.980837	0.0455322
STARD10|17647|AD	1.99779	4.34497	1.0282	18.361	0.0457398
POLA2|16808|AT	1.99684	11.0564	1.04537	116.939	0.0458429
RAD23A|47891|ES	1.99548	1.20457e+65	14.395	1.00798e+129	0.0459909
TLE6|46631|AT	1.9936	2.40669	1.01493	5.70695	0.0461956
SNX5|58751|RI	-1.99049	0.39665	0.159578	0.985919	0.046537
GYLTL1B|15530|AT	1.98377	61.2751	1.05062	3573.73	0.0472817
PACS2|29634|AA	1.97971	346.601	1.06007	113325	0.0477361
TRMU|62709|AA	1.97696	4.30432	1.01263	18.2961	0.0480456
PTS|18764|ES	1.97476	7.78047	1.01549	59.6125	0.0482957
C11orf30|17890|AT	1.97307	4.80344	1.01048	22.8337	0.0484872
HDDC3|32522|RI	-1.96923	0.417162	0.174742	0.995893	0.0489263
TMEM234|1576|ES	-1.96855	0.15063	0.0228775	0.991781	0.0490051
ZNF773|52279|AT	-1.96658	0.274197	0.0755122	0.995654	0.0492312
DERA|20596|ES	1.96538	178041	1.03385	3.06607e+10	0.0493708
TOR2A|87657|AD	-1.96142	0.527378	0.278259	0.999526	0.0498304
LMO4|3694|AP	1.96063	4.90836	1.00054	24.079	0.0499221

## Sheet: LUSC
The prognostic AS events in LUSC
id	z	HR	HR.95L	HR.95H	pvalue
KIAA1598|13239|AP	-4.91297	6.81142e-05	1.4824e-06	0.00312976	8.97057e-07
FAM63A|7531|AP	-4.57651	1.61777e-07	1.99769e-10	0.000131011	4.72798e-06
HSD17B11|69862|ES	-4.33181	0.00176336	0.000100098	0.0310639	1.47887e-05
ALPK1|70369|ES	-4.29995	2.83246e-10	1.25936e-14	6.37052e-06	1.7084e-05
NOL8|86863|ES	-4.17648	0.0689127	0.0196395	0.241807	2.96049e-05
ASXL3|45046|AT	-3.93413	0.00143871	5.52195e-05	0.0374848	8.34971e-05
MAP3K13|68008|AA	-3.89811	0.000812653	2.27097e-05	0.0290803	9.69445e-05
TSTD2|87013|AT	-3.85875	7.89818e-06	2.02227e-08	0.00308471	0.00011397
TTC26|81945|AA	-3.65976	4.24241e-07	1.64029e-10	0.00109725	0.000252447
ZNF544|52429|ES	-3.64417	0.0389599	0.00680146	0.223169	0.000268255
SOGA2|44571|AP	3.53166	4.31594	1.91702	9.71679	0.000412965
VPS37A|82796|ES	-3.52663	9.09387e-05	5.16154e-07	0.0160221	0.000420883
CHMP1A|38102|ES	-3.50942	5.27044e-06	5.94383e-09	0.00467334	0.000449091
SSH1|24258|ES	3.48672	9.38589	2.66579	33.0465	0.000488978
PTCHD4|76446|AT	-3.48388	0.195592	0.078105	0.489805	0.0004942
FAM124B|57772|AT	-3.44907	0.110116	0.0314322	0.38577	0.000562525
TOX2|59455|ES	-3.40374	0.0164632	0.00154717	0.175183	0.000664697
HABP2|13160|AT	-3.35965	1.86492e-06	8.47741e-10	0.0041026	0.000780404
ZNF596|82543|ES	-3.35965	1.86492e-06	8.47741e-10	0.0041026	0.000780404
AKR1E2|10639|ES	3.35494	5.85102	2.08455	16.4229	0.00079383
MOCS2|71996|AP	3.33473	448.49	12.3937	16229.4	0.000853837
DGKD|58042|AP	-3.2908	0.000512343	5.62098e-06	0.0466992	0.000999024
EXO5|2003|RI	-3.2834	0.276094	0.128058	0.595261	0.00102563
HMGB1|25569|RI	-3.27422	0.10227	0.0261203	0.400422	0.00105955
RFWD2|9054|ES	3.27398	10.1694	2.53676	40.7671	0.00106043
HLF|42576|AP	-3.25384	0.0802072	0.0175453	0.366661	0.00113857
ZSCAN5A|52162|AP	-3.2325	0.0997105	0.0246403	0.403492	0.00122713
MACROD2|58715|AP	-3.22353	0.30979	0.151924	0.631695	0.00126622
FLJ27365|62678|AP	-3.22286	0.123365	0.0345544	0.44043	0.00126916
CCDC64B|33364|AP	-3.18354	0.318804	0.157712	0.64444	0.00145486
NDUFS7|46465|RI	-3.17403	0.176602	0.0605362	0.5152	0.00150338
COLEC11|52579|AP	-3.17315	0.453699	0.27846	0.739218	0.00150795
UBA5|66822|ES	-3.15925	0.269078	0.119174	0.607541	0.00158177
KDM4C|85823|AP	3.14878	2.93411	1.50139	5.73401	0.00163954
ASNS|80566|ES	-3.14116	0.0816519	0.0171031	0.389813	0.00168278
GBP3|3708|ES	3.12909	6.71822	2.03745	22.1524	0.00175351
SMC4|67484|AA	-3.12677	9.05922e-05	2.64765e-07	0.0309972	0.00176738
ADAMTSL4|7485|AP	3.12122	4.42353	1.73884	11.2532	0.00180105
CLDN10|26114|AP	-3.12118	0.0446642	0.00634155	0.314575	0.00180125
ATP8B3|46543|AT	3.10625	2.50617	1.40361	4.47483	0.00189474
ZNF544|52430|ES	-3.0961	0.152187	0.0462154	0.50115	0.00196085
NCK2|54843|AP	-3.07824	0.000189845	8.10581e-07	0.0444634	0.00208228
CMTM3|36813|ES	-3.07551	6.38551e-07	7.20062e-11	0.00566268	0.0021014
NRF1|81751|AP	3.04767	8.58615	2.15412	34.2237	0.00230624
KRT4|21900|ES	-3.0474	0.000829004	8.64361e-06	0.0795094	0.00230833
FAM76A|1340|AT	3.04736	68.3103	4.51445	1033.64	0.00230859
BFAR|34095|ES	-3.02851	0.275995	0.119969	0.634942	0.00245767
KIF6|76048|AT	-3.02136	0.415575	0.235107	0.734569	0.00251645
RASA4|97681|ES	3.0186	6.26799	1.90351	20.6396	0.00253947
THAP5|81418|AD	-3.01575	0.0195196	0.00151158	0.252064	0.00256347
ZBTB44|19496|AA	-3.015	0.00258738	5.38317e-05	0.12436	0.00256976
SHPK|38462|AT	-2.98358	0.0516099	0.00736387	0.361709	0.00284895
TXNRD1|24100|AP	2.9775	39.2701	3.50557	439.912	0.00290606
GGA3|43389|AP	2.97294	162.579	5.66735	4663.92	0.00294964
TMEM170A|37610|AT	-2.9702	0.0014478	1.93699e-05	0.108215	0.00297606
MAPKAP1|87585|ES	-2.96765	3.91872e-07	2.30027e-11	0.00667588	0.00300086
C16orf45|34154|AP	-2.96489	0.0579	0.00880516	0.380733	0.00302793
AP3B2|32239|AT	-2.96458	0.36268	0.185487	0.709144	0.00303092
TMEM128|68654|ES	-2.95101	6.4215e-07	4.95301e-11	0.00832537	0.00316739
TCF3|46538|AA	-2.94874	0.106178	0.0239146	0.47142	0.00319068
MMP19|22271|ES	-2.94545	0.0133492	0.000755256	0.235949	0.0032249
DSCR3|60556|ES	-2.93689	0.0433821	0.00534447	0.352141	0.00331527
RNPS1|33261|ES	-2.93124	0.0818719	0.0153605	0.436378	0.00337608
NDRG2|26512|ES	2.92651	7.20987	1.92021	27.0711	0.00342791
CDV3|66837|AA	-2.92217	0.0030251	6.18041e-05	0.148068	0.00347597
ALS2CL|64467|AD	2.92125	12.8687	2.31798	71.443	0.00348633
LAIR1|51878|ES	2.91608	4.94088	1.68843	14.4586	0.00354457
PI4K2A|12729|AP	2.90565	2.84643	1.40559	5.76425	0.00366486
MFF|57814|ES	-2.90541	0.00406101	9.89561e-05	0.166658	0.00366768
CCT3|8236|ES	-2.90014	1.07786e-07	2.1079e-12	0.00551152	0.00372994
NBPF12|7362|ES	2.89974	43.9521	3.40779	566.874	0.00373473
SRSF7|53278|AA	2.89883	1.68814e+06	103.973	2.74092e+10	0.00374556
CCDC142|54075|AA	-2.89788	0.0637117	0.00989601	0.410184	0.00375694
CEP170|10455|ES	-2.89739	0.100526	0.02125	0.475549	0.00376282
PHF23|38858|ES	2.89111	3.13051e+10	2400.73	4.08212e+17	0.00383885
FNBP1|87881|AA	2.89103	12.4577	2.25315	68.8791	0.00383978
FAM134B|71598|AP	-2.88862	0.439372	0.251472	0.767671	0.00386942
ZC3H14|28721|ES	2.88828	213.254	5.60439	8114.58	0.00387349
CUX1|81071|AT	2.8797	37.2328	3.1749	436.638	0.00398058
ADIRF|12443|ES	2.86928	48.9211	3.43103	697.538	0.00411412
SEMA4F|54141|ES	-2.86252	0.00595695	0.000178479	0.19882	0.00420282
TACC2|13345|ES	-2.85588	0.213687	0.0740989	0.616233	0.00429174
CEP57L1|77169|AA	-2.84729	0.0700153	0.0112271	0.436634	0.00440933
CNOT8|74259|ES	-2.84598	1.12053e-07	1.83108e-12	0.00685706	0.00442754
RPS20|83891|AD	-2.83697	0.0338264	0.00325964	0.351028	0.0045544
RCOR3|9709|ES	-2.83474	0.148745	0.0398348	0.555422	0.00458629
PLK3|2578|ES	2.83335	22.6593	2.61672	196.216	0.00460632
MX1|60668|ES	-2.83209	7.17337e-05	9.71981e-08	0.0529407	0.00462442
TLE3|31413|AD	-2.83085	0.175653	0.0526847	0.585632	0.00464246
ZNF131|71931|ES	-2.82344	0.00665659	0.000205213	0.215923	0.00475114
PRKAB1|24704|AP	-2.81959	0.258398	0.100869	0.661943	0.00480847
DZIP1|26124|ES	-2.81553	6.70773e-09	1.37037e-14	0.00328332	0.00486971
CAV2|81527|ES	2.81369	5.60864e+07	224.467	1.4014e+13	0.00489761
MBNL1|67311|ES	2.81199	64.0801	3.52722	1164.16	0.0049236
DERA|20596|ES	-2.81089	5.58782e-08	4.89856e-13	0.00637407	0.00494052
TRMT2B|89624|ES	2.80932	34.1483	2.90797	401.004	0.00496469
SEC24C|12192|ES	-2.80828	1.17765e-06	8.57116e-11	0.0161806	0.0049807
UBXN2A|52794|AP	2.80628	6.42252	1.75221	23.5409	0.00501172
TIMM50|49835|ES	2.8037	6263.76	13.887	2.82529e+06	0.00505198
MEMO1|53145|ES	-2.80163	6.31672e-07	2.90697e-11	0.0137259	0.0050845
ABI3BP|65842|ES	2.79428	10.3971	2.01201	53.7275	0.00520158
SOGA2|44578|AT	-2.79414	0.0171505	0.000990155	0.297065	0.00520377
CMC2|94205|ME	-2.78769	0.477332	0.283796	0.802851	0.0053085
CTSC|18214|AA	2.78703	3.89361e+07	178.844	8.47678e+12	0.00531938
PQLC3|52678|ES	2.78618	251.776	5.15227	12303.6	0.00533334
SLC1A4|53775|AP	-2.77492	0.0300087	0.00252177	0.357099	0.00552154
ICA1|78786|AT	2.77249	15.4625	2.2312	107.157	0.00556297
RCHY1|69523|ES	2.77222	741.25	6.93257	79256.6	0.00556756
KRT15|40920|RI	-2.76761	0.402676	0.211443	0.766864	0.00564693
ZNF544|52431|ES	-2.7671	0.00396002	7.87263e-05	0.199193	0.00565581
GTPBP3|48292|ES	-2.76403	0.00925937	0.000334726	0.256138	0.0057093
TSC1|87998|AT	2.75873	10.127	1.95492	52.4603	0.00580256
RAB36|61297|ES	-2.75859	0.00034284	1.18385e-06	0.0992857	0.00580504
CYP8B1|64328|AT	-2.75601	0.0103831	0.000403293	0.267321	0.00585104
GTPBP10|80392|ES	2.75555	69.3866	3.40106	1415.59	0.0058594
ZNF254|48840|ES	-2.75351	0.0846122	0.0145873	0.490785	0.00589595
STX10|47926|AD	-2.7509	3.14489e-07	7.32439e-12	0.0135033	0.00594319
DPY19L2|22846|AP	2.74287	3.11473	1.38305	7.01458	0.00609051
PTPN7|9405|AA	-2.74063	0.0353266	0.00323427	0.385857	0.00613207
AMBRA1|15580|AA	-2.73995	0.000573545	2.75344e-06	0.11947	0.00614491
RPL13A|264941|ES	-2.73869	0.111884	0.0233352	0.536442	0.00616838
GDPD5|17855|AP	2.7364	3.10534	1.37922	6.99177	0.00621161
CHD9|36413|AA	2.72989	5.05824	1.57962	16.1974	0.0063355
RAD54B|84560|ES	-2.72804	0.00975673	0.000350522	0.271577	0.00637124
GIT2|24373|ES	-2.72696	0.262092	0.100109	0.68617	0.00639211
MGRN1|33784|ES	2.72549	9.27675	1.86948	46.0333	0.00642053
MOV10L1|62785|AD	-2.7247	0.00557226	0.000133254	0.233014	0.00643598
ZBTB44|19495|ES	-2.72165	0.000385686	1.34231e-06	0.110819	0.00649563
BMP4|27568|AD	-2.72047	0.240597	0.0862068	0.671489	0.00651882
PPP2R3C|27210|ES	-2.71955	0.0894076	0.0156904	0.509464	0.00653712
SLC2A11|61349|AA	-2.70944	0.0426221	0.00434846	0.417766	0.00673963
UBA5|66823|ES	-2.70742	2.45216e-07	4.01876e-12	0.0149625	0.0067808
ZNF18|39297|AA	2.70569	5.39705	1.59145	18.3029	0.00681622
NGFRAP1|89733|ES	2.70564	18114.1	14.9114	2.20049e+07	0.0068172
COL16A1|90874|ES	2.70469	7.9946	1.77248	36.059	0.00683689
RNF170|83744|AT	-2.69911	9.76735e-08	7.93037e-13	0.0120298	0.00695247
TIMELESS|22433|AA	2.68394	17.1693	2.15311	136.911	0.00727605
CCT3|8237|ES	-2.67874	0.0257356	0.00176833	0.374547	0.00739008
CCDC106|52129|RI	2.67847	3.01108	1.34406	6.74569	0.007396
XBP1|61563|RI	-2.67724	0.115548	0.0238025	0.560917	0.00742318
LRRC1|76511|AA	-2.67364	0.000387185	1.22075e-06	0.122803	0.00750326
VPS9D1|38130|AP	-2.67207	0.365042	0.17431	0.764476	0.00753838
SNX17|52994|ES	2.67145	4.47856	1.49079	13.4543	0.00755249
SYNJ2|78242|AP	-2.66975	0.287491	0.115128	0.717909	0.00759088
RABL2B|62922|AA	-2.66687	0.0340832	0.00284485	0.408339	0.0076561
ZSCAN9|75720|AT	-2.66621	0.0655982	0.00885471	0.485969	0.00767116
ARHGAP44|39326|ES	-2.66529	0.0172777	0.000873756	0.341649	0.00769226
PRPSAP1|43580|AD	-2.66295	0.000901326	5.17176e-06	0.157082	0.00774587
PSMA3|27692|ES	-2.66282	0.238375	0.0829649	0.684898	0.00774878
WDR55|73714|RI	-2.66207	8.87831e-06	1.6944e-09	0.0465206	0.00776609
SIGIRR|13653|ES	2.66203	12.794	1.95864	83.5714	0.00776707
METTL23|43630|ES	-2.66104	0.280238	0.109801	0.71523	0.00779001
CEP89|48913|ES	-2.65996	0.025258	0.00167968	0.379816	0.00781491
CACTIN|46713|RI	2.6599	18.6574	2.15982	161.171	0.00781634
ETFB|51319|AP	2.65768	5.92322	1.59521	21.9936	0.00786797
NPIPB3|93938|ES	2.65092	38.2341	2.58501	565.509	0.00802731
UBR5|84778|AA	-2.65046	0.187063	0.0541551	0.646157	0.00803813
CNOT8|74258|ES	-2.64901	0.0427654	0.00415202	0.44048	0.00807275
CRCP|79875|ES	-2.64774	0.000545367	2.09438e-06	0.142011	0.00810318
API5|15451|ES	-2.64364	0.0231923	0.00142374	0.377797	0.00820196
HIGD1B|41897|AP	-2.64251	0.368064	0.175374	0.772467	0.0082294
TATDN3|9758|ES	-2.6418	0.0111325	0.000395684	0.31321	0.00824669
ELOVL6|70354|RI	-2.64112	0.31278	0.132026	0.741002	0.00826317
CMTM1|36749|AD	-2.63975	0.00122227	8.40307e-06	0.177784	0.00829682
SLC22A17|26733|AP	2.6367	14.4467	1.98457	105.165	0.00837164
SOD2|78303|AT	-2.63238	0.11621	0.0234026	0.577065	0.00847881
ANKDD1A|31142|ES	-2.63163	0.242241	0.0842661	0.696373	0.00849755
ERLIN2|83348|AT	-2.62977	0.176458	0.0484357	0.642864	0.00854434
C9orf3|86945|AT	-2.62944	0.00546506	0.000112516	0.265446	0.00855262
MICALL2|78570|AP	2.62833	4.78509	1.48899	15.3776	0.00858054
ASXL1|58952|AT	2.62583	11.4499	1.85564	70.6494	0.00864386
VWA2|13197|AT	2.62549	3.67611	1.39097	9.71538	0.00865248
SERAC1|78268|ES	-2.62352	0.0224957	0.00132128	0.383004	0.00870262
ATG4A|89852|ES	2.61729	11.0853	1.82972	67.1594	0.00886318
BTN2A2|75644|ES	-2.61596	5.74147e-06	6.79689e-10	0.0484993	0.00889768
S100A3|7716|AP	2.61486	3.70072	1.38781	9.86833	0.00892634
TTC23|32615|ES	-2.61478	0.0584472	0.00695608	0.491091	0.00892851
IRAK4|21262|ES	-2.61254	0.0141265	0.000578317	0.345067	0.00898715
TUBB3|38167|AP	2.61066	2.79146	1.29158	6.03312	0.0090369
ST7|81567|ES	-2.6039	0.214993	0.0675989	0.683771	0.0092169
ZNF439|47755|AP	-2.59063	0.286062	0.110979	0.73736	0.00957998
HOXA1|79050|RI	-2.58954	0.232281	0.0769424	0.701235	0.00961041
TNFSF10|67647|ES	2.58678	7.74462e+06	46.6996	1.28436e+12	0.00968769
POLA2|16809|ES	-2.58448	1.84589e-06	8.27801e-11	0.0411611	0.0097527
NPIPA5|34143|AP	-2.58261	0.165222	0.042136	0.647863	0.00980568
STAU2|84153|AP	2.58184	50.5155	2.57213	992.099	0.00982764
ZFX|88718|ES	-2.58133	0.000140896	1.67808e-07	0.118299	0.00984209
CC2D2A|68808|ES	-2.58074	0.0131205	0.000488221	0.352603	0.00985876
CENPK|72219|AD	2.5794	11.8072	1.80915	77.058	0.00989714
SH3BP4|58079|AP	-2.57937	0.272238	0.101295	0.731661	0.00989821
PCYT2|44229|ES	2.577	17734.6	10.4073	3.02208e+07	0.00996618
ARAP1|17640|AP	-2.57668	0.239876	0.080979	0.710562	0.0099753
ZFYVE19|30051|AD	2.57472	342.87	4.02996	29171.4	0.0100322
SLC27A5|52474|AT	-2.57046	0.250276	0.0870395	0.719651	0.0101564
TREX1|64682|RI	-2.56953	0.155515	0.037608	0.64308	0.0101836
HHAT|9700|ES	-2.5682	0.0150344	0.000610799	0.37006	0.0102228
TMEM108|66827|AT	2.56641	3.19918	1.31626	7.77562	0.0102757
TMEM62|30209|AP	2.56597	2.58848	1.25184	5.35231	0.0102889
PAX9|27293|AD	2.56518	431086	21.3497	8.70437e+09	0.0103122
MAN2C1|124833|ES	2.56506	1367.81	5.49267	340618	0.0103159
METTL23|43638|ES	-2.56479	0.25427	0.089296	0.724033	0.010324
NOL8|86862|ES	-2.56338	0.361406	0.165973	0.78696	0.0103658
SPHK2|50784|AT	2.56297	8.84902	1.67025	46.8823	0.0103782
GBA|8042|ES	2.55997	9.21104e+08	126.199	6722962566353060	0.0104681
BTN2A2|75651|ES	-2.55867	0.0396363	0.00334365	0.469858	0.0105074
MYO1D|40214|AT	2.55674	4118.73	6.97795	2.43107e+06	0.0105659
MLK4|10327|AP	2.55558	2.23505	1.20616	4.1416	0.0106012
NFIC|46680|ES	-2.55326	0.12268	0.024507	0.61413	0.010672
EMID1|61575|ME	2.55316	5.2641	1.47093	18.8389	0.010675
RAPGEF1|87968|ES	2.55172	11.5358	1.76317	75.474	0.0107191
SSFA2|56439|AP	2.54627	4.06272	1.38098	11.9522	0.010888
PAAF1|17746|AA	-2.54568	0.000216695	3.2716e-07	0.143529	0.0109064
KANSL1|42010|AP	-2.54502	0.166831	0.0420084	0.662544	0.0109271
SLC25A26|65549|ES	-2.54242	0.236274	0.0776926	0.718544	0.0110088
TMEM62|30214|ES	2.54215	10.3241	1.70681	62.4476	0.0110173
NUP35|56473|ES	-2.54207	0.00576111	0.000108102	0.307028	0.0110197
BBX|66008|ES	-2.53701	0.0030017	3.37684e-05	0.266824	0.0111804
UBAP2L|7810|AP	-2.53674	0.105397	0.0185284	0.599543	0.0111889
ZFX|88719|ES	-2.53432	0.00176165	1.30618e-05	0.237596	0.0112665
PEX11B|7280|AP	-2.53386	1.08016e-06	2.62023e-11	0.0445287	0.0112814
DTNA|45097|AT	2.53293	3.78962	1.3517	10.6245	0.0113115
TCFL5|60086|AT	-2.53276	0.0966255	0.0158384	0.589484	0.0113167
USHBP1|48248|RI	-2.53227	0.273732	0.100419	0.746161	0.0113326
UIMC1|74681|AP	-2.53096	0.0598022	0.0067517	0.52969	0.0113751
NECAP1|20177|ES	2.52975	702.005	4.37617	112612	0.0114143
CD99L2|90358|AT	2.52807	1247.55	4.96298	313597	0.0114692
TPD52L1|77408|ES	2.52776	6.27252	1.51051	26.0472	0.0114794
ACIN1|26702|AP	-2.52687	0.12791	0.0259524	0.630425	0.0115084
HTRA2|54103|ES	2.51892	105.76	2.8132	3975.97	0.0117716
CD44|14979|AA	2.51775	33.7708	2.18089	522.936	0.0118108
ADARB1|60867|ES	-2.51722	0.305457	0.121317	0.769093	0.0118284
LBR|9988|ES	-2.51547	0.00732174	0.000158781	0.337622	0.0118874
AZI2|63793|AT	-2.51426	0.201154	0.057624	0.702191	0.0119282
KIAA1715|56101|ES	2.51417	9122.26	7.46347	1.11497e+07	0.0119312
TTBK1|76261|AT	-2.5131	0.213208	0.063876	0.711654	0.0119675
PPCDC|31830|ES	-2.51284	0.000773809	2.89624e-06	0.206744	0.0119762
SEC24C|12197|ES	-2.50997	0.123459	0.0241056	0.632307	0.0120743
AMT|64868|ES	-2.50852	0.0268475	0.00158991	0.453351	0.0121236
CXADR|60226|AT	-2.50459	0.178506	0.0463482	0.687498	0.0122594
THYN1|19546|ES	2.50246	23.6121	1.9846	280.928	0.0123335
TMEM54|1645|ES	2.5017	22.0007	1.95299	247.842	0.0123599
PHF15|73405|ES	-2.50043	0.187382	0.0504261	0.696307	0.0124043
SLC5A6|52951|ES	2.4879	2.85219e+06	23.4317	3.47179e+11	0.0128499
SLC52A2|136802|ES	2.48526	3.09985	1.27014	7.56533	0.0129455
DUOX1|30403|ES	-2.48327	0.184186	0.0484562	0.70011	0.0130183
TMEM145|50152|AT	2.48249	2.60411	1.22318	5.54407	0.0130467
LETMD1|21753|ES	2.47947	15.6172	1.77864	137.125	0.0131577
C17orf80|43221|ES	2.47914	6.3494	1.47267	27.3754	0.0131701
CANT1|43976|ES	-2.47611	0.378005	0.175011	0.816449	0.0132823
RCCD1|32527|RI	2.47559	3.20549e+08	59.1056	1738435762607920	0.0133018
PHTF1|4284|RI	-2.47288	0.394943	0.189127	0.824735	0.0134029
SH3BP2|96674|ES	2.47253	109.886	2.64908	4558.18	0.0134161
CCDC66|65347|RI	-2.47081	0.00114509	5.31827e-06	0.246551	0.0134807
AUTS2|79911|ES	2.47031	15.4383	1.76018	135.408	0.0134995
GALE|1077|ES	2.46996	37.8917	2.11805	677.881	0.0135129
CNOT1|36670|AT	2.46949	3006.38	5.21933	1.7317e+06	0.0135307
CEP68|53782|AD	-2.46763	0.228314	0.0706373	0.737957	0.0136011
SERPINB13|45719|ES	-2.46695	2.6078e-05	5.95057e-09	0.114285	0.0136269
TMEM116|24566|ES	-2.4652	0.240854	0.0776632	0.746949	0.0136935
FARP1|26165|AT	2.4652	1108.88	4.20766	292232	0.0136937
EXOSC1|12703|ES	2.46483	770673	16.0619	3.69779e+10	0.0137078
FBXO7|61936|AA	-2.46334	0.00696078	0.000133709	0.362374	0.0137651
ZDHHC16|12705|ES	-2.46265	0.00239474	1.9655e-05	0.291772	0.0137914
RBM4B|17104|AP	2.46236	19.0925	1.8253	199.705	0.0138025
FADS2|16291|AP	2.46064	4.05749	1.32973	12.3809	0.0138691
DPP8|31176|ES	2.45765	197.733	2.91719	13402.7	0.0139851
PCM1|82837|AD	2.457	6.91425	1.47868	32.3307	0.0140103
CCDC106|52128|AA	-2.45587	0.309688	0.121519	0.789231	0.0140544
HYAL1|65000|RI	-2.45555	0.376583	0.172712	0.821107	0.0140671
KBTBD3|18559|ES	-2.45467	0.0382995	0.00283091	0.518154	0.0141012
PTTG1|74423|RI	2.45277	3.01515	1.24825	7.28311	0.0141763
ADAMTSL1|85946|AT	2.45228	3.71899	1.30172	10.6251	0.0141954
ELP2|45228|ES	2.45215	21.0858	1.84394	241.121	0.0142004
PSMD5|87396|AT	-2.45188	2.33915e-05	4.64736e-09	0.117736	0.0142114
TMEM179B|16427|ES	2.45177	1213.78	4.15576	354511	0.0142157
NCDN|1728|ES	-2.45174	1.57613e-05	2.28273e-09	0.108825	0.0142169
PHTF1|4279|ES	-2.45058	0.00775854	0.000159234	0.378028	0.0142625
STON2|28674|AT	-2.45018	2.18082e-06	6.45566e-11	0.0736714	0.0142783
MGLL|66625|ES	-2.44882	0.0336458	0.00222808	0.508078	0.0143324
ZSCAN2|32306|ES	-2.44821	0.00103322	4.20573e-06	0.253828	0.0143568
IRF8|37917|AT	-2.44593	0.000365872	6.44856e-07	0.207585	0.0144481
CCDC82|18408|AP	2.44423	2.77971	1.22452	6.31003	0.0145163
KLHL24|67806|ES	-2.44383	0.391771	0.184775	0.830659	0.0145323
RRAS2|14457|AP	-2.44003	0.0632644	0.00688949	0.58094	0.0146859
SLC25A19|43431|ES	-2.43861	4.15406e-05	1.25008e-08	0.138041	0.0147441
NR2C2AP|48613|RI	-2.4348	0.000217538	2.4509e-07	0.193083	0.0149
CCDC88A|53613|RI	2.43389	624.615	3.50238	111394	0.0149374
SLC6A6|63530|AA	-2.43149	0.0101935	0.00025286	0.410927	0.0150369
NOL8|86864|ES	-2.4307	0.0404655	0.00304736	0.537336	0.0150698
TMC7|34280|AT	2.42878	6.60738	1.43975	30.323	0.0151497
LYRM9|39862|AP	2.4277	10.0212	1.55899	64.4164	0.0151949
GNB2L1|75091|ES	-2.42766	0.104583	0.0168975	0.647287	0.0151967
FKBP11|21492|AP	2.42715	166.226	2.67576	10326.5	0.015218
SYS1|59530|AA	-2.42611	3.77227e-06	1.5676e-10	0.0907758	0.0152618
NBPF1|830|AP	2.42254	3.78154	1.28915	11.0926	0.0154126
CSPP1|84078|ES	2.41954	24.6855	1.8386	331.436	0.0155401
CDC42SE2|73223|RI	-2.41943	0.267095	0.0916669	0.778251	0.0155447
FKBP2|16603|AP	2.41784	10.655	1.56528	72.5291	0.015613
IL7|84254|ES	2.41773	8.78215	1.5089	51.1143	0.0156176
FMR1|90272|ES	-2.41616	0.103388	0.0164066	0.651511	0.0156852
ABCD4|28393|ES	-2.41558	0.21814	0.0634155	0.750369	0.0157101
KRT15|40921|RI	-2.41307	0.506329	0.291317	0.880037	0.0158188
ARFGAP2|15645|ES	2.41237	398.467	3.07377	51655.2	0.015849
PET112|70845|ES	2.41159	22673.5	6.54134	7.85905e+07	0.0158833
FOPNL|34201|ES	2.41076	3.0836e+06	16.3458	5.81716e+11	0.0159194
RNF180|72196|AT	2.40932	2.50581	1.18688	5.29042	0.0159824
SOCS6|45786|AP	2.40919	5.36678	1.36793	21.0553	0.0159879
PHF10|78479|AA	2.40802	67.0365	2.18684	2054.97	0.0160394
CENPK|72212|AT	-2.40759	0.104568	0.0166386	0.657179	0.0160582
RHOF|24898|AT	2.40472	9.08646	1.50403	54.8952	0.016185
GHDC|41017|AP	2.40375	21.7891	1.76631	268.789	0.016228
GINS3|36636|ES	2.40314	6.93496	1.42923	33.6502	0.016255
EPB41L2|77528|AP	-2.40182	0.151796	0.0325943	0.706935	0.0163139
ACOT8|59632|ES	-2.40124	0.409215	0.19734	0.84857	0.0163394
CEP63|66877|AT	-2.39996	0.224075	0.0660513	0.760157	0.0163967
POLE|25276|AA	-2.39803	0.0575357	0.00557707	0.593566	0.0164836
VPS41|79292|ES	-2.39778	2.29765e-05	3.71156e-09	0.142236	0.0164949
TMEM62|93659|ES	2.39498	13.5593	1.60567	114.503	0.0166213
FANCD2|63307|AT	-2.39482	0.0705401	0.00805329	0.617872	0.0166287
SLC39A4|85596|AP	2.3947	3.08161	1.22669	7.74144	0.0166339
PDXK|60788|AT	2.39447	167.93	2.53382	11129.7	0.0166445
TRPC4AP|59059|ES	2.39208	16.7116	1.66316	167.919	0.016753
ACOT8|59634|ES	-2.39174	0.00308612	2.70432e-05	0.352183	0.0167687
MSMO1|71042|ES	-2.39058	0.0037462	3.83933e-05	0.365534	0.0168217
TBC1D25|88993|ES	-2.38761	0.0637962	0.00666291	0.610837	0.0169583
WDR35|52748|ES	-2.38741	0.0067167	0.000110496	0.408288	0.0169673
SSH2|40062|AT	-2.38645	0.315033	0.122001	0.813486	0.0170118
ACACA|40508|AT	2.38608	8.35013	1.46083	47.7294	0.0170289
TRPV4|24354|ES	2.38571	121.354	2.3546	6254.51	0.017046
ZNF211|52309|AP	-2.38448	0.0329229	0.00199034	0.544588	0.0171035
HIVEP1|75359|ES	-2.38396	0.0150968	0.000480464	0.474358	0.0171273
PPP2R1B|18672|AT	-2.38392	0.0519724	0.00457018	0.591033	0.0171292
CREB3L4|7774|AD	-2.38323	0.146496	0.0301856	0.710968	0.0171616
MCF2L2|67796|AT	-2.38237	0.144298	0.0293487	0.709469	0.0172017
HID1|43339|AD	-2.38157	0.00105127	3.72115e-06	0.296999	0.0172388
DYSF|53934|AP	2.38059	2.69492	1.19144	6.09562	0.0172851
TNFRSF25|416|ES	-2.37895	0.0280121	0.00147282	0.532772	0.0173619
OSBPL6|56152|ES	2.37824	4.01119	1.27673	12.6022	0.0173957
RAB7L1|9570|RI	2.37707	2.97313	1.21069	7.30117	0.017451
PSME2|26865|ES	-2.37689	0.0291577	0.00158053	0.537904	0.0174593
KTN1|27628|AP	2.37688	62.3444	2.06451	1882.69	0.0174596
FADS2|16295|AT	2.37437	114825	7.64086	1.72556e+09	0.017579
LZTS2|12861|AP	2.37436	2.87057	1.20207	6.85502	0.0175796
TCOF1|74068|AT	-2.37351	0.0105977	0.000248028	0.452817	0.0176198
TBRG1|19228|ES	-2.37219	0.00323723	2.83805e-05	0.369257	0.0176828
CERS4|47210|ES	-2.37025	0.129614	0.0239278	0.702103	0.0177759
CPNE1|59186|ES	2.36852	349.219	2.7458	44414.7	0.0178595
OARD1|76086|ES	2.36823	32.5535	1.82289	581.347	0.0178736
AKAP10|39784|AA	-2.368	0.000141691	9.24396e-08	0.217184	0.0178845
SRSF7|53277|RI	2.36701	26.6426	1.75853	403.648	0.0179326
TGFA|53894|AP	2.36681	17.2505	1.63156	182.389	0.017942
KIAA1715|56100|ES	2.36537	6.33763	1.37229	29.2691	0.0180119
SEC16A|88178|ES	2.36453	9.4082	1.46746	60.3181	0.0180529
ST3GAL3|2194|AP	2.36373	3.00465	1.20674	7.48123	0.0180921
CRELD2|390167|ES	-2.36228	4.57179e-05	1.1463e-08	0.182337	0.0181629
CALB2|37429|ES	-2.36035	0.0118254	0.00029685	0.47108	0.0182579
RNF220|2558|AT	-2.35675	0.0116083	0.000285336	0.472262	0.0184357
SNCAIP|73108|ES	-2.35648	0.00323693	2.74931e-05	0.381104	0.0184493
ARSJ|70425|RI	2.35476	3.78654	1.25011	11.4693	0.0185345
RBM22|74108|ES	2.35347	924941	9.94391	8.60341e+10	0.0185989
N4BP2L2|25597|AD	-2.35324	0.00487882	5.79381e-05	0.410833	0.0186104
RPL39L|68072|ES	2.35263	3.78368e+06	12.5282	1.14272e+12	0.0186411
STT3A|19305|ES	2.35033	2.26946e+07	16.6622	3.09108e+13	0.018757
BBS9|79224|ES	-2.35024	0.0245713	0.00111722	0.540403	0.0187613
CHTF8|37262|RI	2.34929	1012.82	3.14833	325826	0.0188092
MYLK|66481|RI	2.34666	75.5845	2.03958	2801.08	0.0189425
TBCA|72602|ES	2.34568	3.41422	1.22375	9.52554	0.0189922
TRNT1|62977|AT	-2.34565	0.0487455	0.00390489	0.6085	0.0189938
USF2|49098|ES	2.345	8.51335	1.4214	50.9899	0.0190272
ACIN1|26707|RI	-2.34286	0.277586	0.095008	0.811025	0.0191367
PWWP2A|74410|ES	2.34125	3.52339	1.22765	10.1122	0.0192193
KIAA0586|27712|AP	-2.34096	0.27379	0.0925545	0.809914	0.0192342
C10orf68|11182|ES	-2.34073	0.066607	0.00689315	0.643609	0.0192461
COCH|27095|RI	-2.34011	0.285874	0.100159	0.815937	0.0192781
PCID2|26361|AA	2.33968	4.60469	1.28125	16.5489	0.0193005
TNFSF4|9015|AP	2.33714	3.58629	1.22888	10.466	0.0194318
ARHGAP8|62625|ES	-2.33559	0.0138463	0.000381582	0.502434	0.0195128
CXorf40A|90311|AD	-2.33509	6.12444e-19	3.16238e-34	0.00118609	0.0195385
C8orf47|84642|ES	2.33508	28.8467	1.71615	484.884	0.0195392
C19orf54|49966|RI	-2.33383	0.135599	0.0253231	0.726096	0.0196049
PCDH18|70599|RI	-2.33086	0.00118102	4.07745e-06	0.342076	0.0197606
HTR1D|1042|AT	-2.32888	0.000768429	1.83887e-06	0.321111	0.0198656
TPT1|25798|RI	2.32866	2.92085	1.18496	7.1997	0.0198771
DPH6|29892|AT	2.32854	16.6777	1.56116	178.166	0.0198834
GIT2|24371|ES	-2.32787	0.00991635	0.000203877	0.482321	0.0199191
TNC|87349|ES	2.32571	2.20983	1.1328	4.31085	0.020034
CCDC176|28362|AT	-2.32562	0.031596	0.00171857	0.580893	0.0200387
HNRNPLL|53260|AT	-2.32178	0.253563	0.079623	0.807485	0.0202445
EIF3K|49685|AD	2.31839	1.0505e+08	17.3826	634859182501389	0.0204282
SPP1|69875|ES	-2.31784	0.11056	0.0171736	0.711756	0.0204581
DUSP15|58908|AT	2.31729	2.20072	1.12934	4.28851	0.0204881
ACTR3B|82417|ES	-2.31695	0.022053	0.000875325	0.555606	0.0205063
ERMAP|2123|AP	2.31535	4.03666	1.23885	13.153	0.0205936
LAMP2|89999|AT	-2.31359	0.207306	0.0546613	0.786222	0.0206901
MBP|46226|RI	-2.31306	6.78319e-06	2.83051e-10	0.162556	0.0207194
FBXO7|61934|ES	-2.31217	1.12274e-06	1.01595e-11	0.124076	0.0207681
ATE1|13322|ES	-2.31195	1.93632e-06	2.77799e-11	0.134965	0.0207807
RRNAD1|8315|ES	-2.31115	4.1249e-06	1.11953e-10	0.151981	0.0208244
LCORL|68867|ES	2.31074	2.47119	1.14721	5.32313	0.0208472
NCOA1|52826|ES	2.30934	21.6253	1.59208	293.738	0.0209247
SUOX|22340|ES	-2.30866	0.155221	0.0319227	0.754749	0.0209624
MSANTD2|19240|AP	-2.30834	0.24728	0.0755019	0.809876	0.02098
BDH1|68299|ES	2.30793	89.9001	1.97046	4101.59	0.021003
HAUS3|68550|RI	-2.3074	0.282314	0.0964206	0.826597	0.0210324
MCTS1|90006|AP	2.30607	7.57414e+06	10.7767	5.32327e+12	0.0211066
CAPN10|58269|AT	-2.30542	0.0322209	0.00173709	0.597657	0.0211431
BDH1|68298|AP	-2.3049	0.012224	0.000288855	0.517307	0.0211724
WSB1|39832|AT	-2.3043	0.0890826	0.0113899	0.69673	0.0212057
NECAB3|59002|RI	-2.30406	0.100813	0.0143171	0.709873	0.0212191
DNAJC2|81185|AT	-2.30334	0.0586001	0.00524175	0.655119	0.0212596
ATP5SL|50074|ES	2.30154	23.164	1.59425	336.568	0.021361
TOM1L1|42543|AA	-2.30064	0.000382351	4.68796e-07	0.311846	0.0214122
SH3BGR|60637|AP	-2.30049	0.51218	0.289639	0.905706	0.0214203
RAVER2|3279|AT	-2.29984	2.50296e-06	4.21413e-11	0.148662	0.0214576
SUOX|22343|ES	-2.29933	0.114626	0.0180889	0.726367	0.0214862
CARF|56967|AT	-2.29906	0.0197528	0.000696053	0.560549	0.0215013
TCEB1|84216|AD	2.29786	4.51799	1.24827	16.3524	0.0215699
APLP2|19477|ES	2.29753	11.9906	1.44049	99.8095	0.0215886
CORO7|33660|AP	-2.29608	0.00333352	2.56106e-05	0.433897	0.0216714
LGMN|29011|ES	-2.29586	0.251142	0.077203	0.816968	0.0216838
ZNF7|85659|AA	-2.29534	4.1471e-05	7.51258e-09	0.228929	0.0217136
TMEM243|80315|AP	-2.29271	0.254878	0.0792182	0.820048	0.0218646
COL1A2|316193|ES	2.28723	10.021	1.39064	72.212	0.0221822
RILP|38360|ES	2.2866	126.817	1.99726	8052.3	0.0222191
STEAP3|55095|AP	2.28656	97.4669	1.92343	4939	0.0222214
NECAB3|59003|RI	-2.28619	0.112391	0.0172553	0.732055	0.0222429
COASY|41067|AA	2.28421	5.74622	1.28173	25.7614	0.0223591
TPRA1|66610|ES	2.28377	3.24018e+06	8.3773	1.25324e+12	0.0223851
KLF10|84779|AP	2.28291	155.363	2.04172	11822.2	0.0224355
TTC14|67724|AT	2.28275	10.4718	1.3939	78.6702	0.0224452
FAM177A1|27183|AP	2.28273	1.80189	1.08682	2.98744	0.0224463
TRAPPC4|19059|AT	-2.28272	0.0238044	0.000961255	0.589489	0.022447
ZNF227|50300|ES	2.28139	3.47748	1.19195	10.1454	0.0225253
TVP23A|33993|AT	-2.28067	0.238567	0.0696207	0.817487	0.0225682
ATP2C1|66760|AT	-2.28043	0.122791	0.0202456	0.744736	0.0225823
NAIP|72433|ES	-2.27985	0.00410274	3.63965e-05	0.462476	0.0226165
GNB2L1|75087|ES	-2.27849	8.054e-06	3.34302e-10	0.194037	0.0226977
SEC14L2|61748|ES	2.2784	18.1722	1.49974	220.19	0.022703
C19orf12|48855|ES	-2.27833	0.340023	0.134426	0.860072	0.022707
ERI2|34397|ES	-2.27807	0.170356	0.0371576	0.781029	0.0227222
EDNRB|26097|AP	-2.27645	0.127491	0.0216433	0.750997	0.0228191
IRF9|26880|ES	2.27626	5.71677	1.27411	25.6503	0.0228306
IMPDH1|81671|AP	-2.27446	0.29869	0.10544	0.846129	0.0229381
MAD1L1|78597|ES	-2.27422	0.0120875	0.000268944	0.543267	0.0229527
CD84|8475|ES	-2.27419	0.0580213	0.00498898	0.674783	0.0229545
MFF|57817|ES	-2.27315	0.0106701	0.000212816	0.534972	0.0230174
ATP5J|60261|AT	-2.27205	4.6455e-10	4.1309e-18	0.0522421	0.0230832
SKP2|71798|AA	-2.27137	0.0613948	0.00552598	0.68211	0.0231249
CHD3|39068|AP	2.27055	2.50711	1.13397	5.54299	0.0231741
DFNB31|87324|AP	2.27051	3.74951	1.19813	11.734	0.0231768
MUTYH|2651|ES	2.26973	5.5548	1.26366	24.4178	0.023224
ATP6AP2|88832|ES	-2.26873	0.391236	0.173918	0.880101	0.0232848
FAM21C|11378|ES	2.26794	21.1249	1.51321	294.911	0.0233331
ARFRP1|60152|AP	-2.26775	0.178585	0.0402931	0.791513	0.0233445
ADA|59482|ES	2.26717	108.582	1.88735	6246.83	0.0233796
TBC1D16|44011|AT	2.26712	14.0869	1.43102	138.671	0.0233829
METTL23|43632|ES	-2.26604	0.0270741	0.00119351	0.614161	0.0234488
ZNF257|48804|AT	-2.2659	0.401042	0.181952	0.883943	0.0234577
C5orf28|71951|AP	2.2656	3.95589	1.20384	12.9993	0.0234761
GZMH|27015|ES	2.26509	3857.05	3.04157	4.89118e+06	0.0235072
FAM21A|11558|ES	-2.26253	9.67155e-06	4.38104e-10	0.213508	0.0236647
PREPL|53450|AD	2.26202	2.77201	1.14585	6.70596	0.0236959
NINJ2|19605|AP	2.26124	6.41083	1.28088	32.0862	0.0237443
TATDN1|85094|ES	-2.26002	0.00549084	6.01695e-05	0.501074	0.0238203
FGD5|63534|ES	-2.25889	0.039343	0.0023751	0.651709	0.0238902
KIF3C|52881|RI	-2.25886	0.0142891	0.000358211	0.569992	0.0238923
TULP3|19734|ES	-2.25849	0.0484085	0.00349679	0.670153	0.0239152
KDM2B|24876|AT	-2.25846	0.0391867	0.00235623	0.651718	0.0239172
PSMB7|87532|AT	-2.25731	0.0528156	0.00410933	0.678819	0.0239886
HMGA1|75775|ES	2.2552	2.83853	1.14635	7.02865	0.024121
PEX2|84240|ES	2.25285	59782.1	4.17819	8.5537e+08	0.0242686
EYA2|59705|ES	-2.25263	2.13257e-06	2.48091e-11	0.183315	0.0242824
RAB11FIP3|32895|ES	-2.25103	0.264187	0.0829031	0.841883	0.0243838
ST3GAL6|65794|AT	-2.2507	0.130708	0.0222208	0.76886	0.0244045
IP6K2|64750|RI	-2.24977	0.390398	0.172042	0.885889	0.0244633
SLC39A11|43199|AT	2.24914	2705.47	2.7624	2.6497e+06	0.0245037
DHDH|50831|ES	-2.24902	0.000358884	3.57018e-07	0.360761	0.024511
FAM63A|7536|AA	2.24711	9.86137	1.3397	72.5883	0.0246332
NBPF11|7346|ES	2.24688	20.4324	1.47001	284.001	0.024648
TRMT11|77435|AD	2.24625	748116	5.60584	9.98381e+10	0.024688
LILRB5|51850|AA	-2.246	0.302478	0.106543	0.858746	0.024704
WIPF2|40852|AP	2.24428	1702.52	2.56644	1.12941e+06	0.0248143
TSEN2|63432|ES	-2.24355	0.197463	0.0478657	0.814608	0.0248613
DDX49|48531|AA	-2.24201	0.00261504	1.44491e-05	0.473276	0.0249605
ZNF821|37501|ES	-2.24119	0.0916072	0.0113271	0.740867	0.0250135
ZFX|88717|ES	-2.24048	0.0144291	0.000353953	0.588211	0.02506
IL17RC|63263|AD	2.23601	14269.6	3.25743	6.25096e+07	0.0253514
FAM110A|58468|ES	-2.2352	0.188612	0.0436861	0.814322	0.0254043
RASSF4|11351|ES	2.2344	228869	4.55278	1.15053e+10	0.0254569
RIF1|55575|RI	2.23223	2.60285	1.12376	6.02874	0.0255998
TMEM106C|21399|ES	2.23185	4923.2	2.81704	8.60404e+06	0.0256249
SF3A1|61728|ES	2.23019	2313.16	2.5564	2.09307e+06	0.0257349
CSAD|21951|AA	-2.22993	1.35788e-05	7.16067e-10	0.257496	0.0257524
FCGR3A|8674|AP	-2.2298	0.166636	0.0344916	0.805051	0.0257607
PRCC|8324|ES	2.2292	6.19201e+06	6.61162	5.79904e+12	0.0258003
AQP1|79158|AP	2.22894	3.41936	1.15993	10.0799	0.025818
MTPAP|11118|AP	-2.22889	0.00186357	7.41381e-06	0.468435	0.0258209
MARS|22593|AT	-2.22861	0.083411	0.00938617	0.741239	0.0258396
LRTOMT|17550|ES	2.22747	11.8857	1.34619	104.94	0.0259157
BRD8|73507|ES	-2.22667	0.201553	0.0492153	0.82543	0.0259691
PTGES3|93182|ES	-2.22611	0.069681	0.00667638	0.727256	0.0260069
YTHDF1|60099|ES	2.22583	1364.59	2.36844	786211	0.0260256
GABARAPL1|20345|AP	2.22582	20.3263	1.43297	288.324	0.0260264
SUOX|22334|AP	2.22581	3.41399	1.15795	10.0655	0.026027
GSN|87421|AP	2.22545	5.79966	1.23331	27.273	0.0260508
BANF1|16981|AD	2.22481	3.44424	1.15861	10.2388	0.026094
ZNF131|71932|ES	-2.22459	0.000908141	1.89737e-06	0.434664	0.0261086
AUTS2|97498|ES	2.22395	16.0254	1.38999	184.76	0.0261521
CSRP2BP|58755|AP	-2.2238	0.0472053	0.0032011	0.696117	0.0261622
KDM2B|24879|RI	2.22344	5.80217	1.23164	27.3336	0.0261863
PODNL1|47950|ES	2.22314	3.39312	1.15561	9.9629	0.0262064
DENND3|85325|AP	-2.22148	0.41939	0.194832	0.902765	0.0263188
GALK2|30535|ES	2.22059	3.64651	1.16398	11.4237	0.0263785
VAV1|47089|ES	-2.21954	0.00333714	2.16964e-05	0.513289	0.0264503
TMEM234|1570|RI	-2.21867	0.164313	0.033327	0.810113	0.0265095
CCT7|53967|ES	-2.21774	0.485125	0.25599	0.91936	0.0265726
HPS5|14593|ES	-2.21703	0.224539	0.0599517	0.84097	0.0266208
NME6|64586|ES	2.21645	40.3586	1.53405	1061.78	0.0266606
TRIM62|1665|AP	-2.21559	0.0504979	0.00359881	0.708578	0.0267194
FAXC|99934|ES	-2.21543	0.235096	0.0653119	0.846247	0.0267307
TSPAN4|13796|ES	2.21206	87.5509	1.66476	4604.37	0.0269623
SLC25A29|29254|RI	-2.21152	0.00240708	1.15035e-05	0.503678	0.0270001
DISP1|9903|AT	-2.21137	0.0108596	0.000197214	0.597987	0.0270099
ACTR10|27684|ES	-2.21096	0.00574059	5.92009e-05	0.556654	0.0270383
PI4KA|61189|ES	-2.20997	0.160425	0.0316554	0.81301	0.0271074
FIGNL1|79692|AD	2.2091	2.72494	1.11969	6.63155	0.027168
PADI4|852|AT	-2.20871	0.368778	0.152167	0.893735	0.0271947
TAMM41|63406|ES	2.20428	21.3915	1.40423	325.868	0.0275048
TM9SF1|26894|AT	-2.20403	0.00640332	7.17341e-05	0.571591	0.0275219
USP16|60300|AA	2.20143	7.41964	1.24586	44.1871	0.0277053
RSBN1L|80203|AP	2.20137	2871.26	2.39454	3.44289e+06	0.0277097
ZNF37A|11312|ES	-2.19991	0.445809	0.217052	0.915657	0.0278136
MMP19|22273|RI	-2.19954	0.364065	0.147963	0.895784	0.0278396
TRAPPC10|60801|AT	2.19905	21.1351	1.39334	320.592	0.0278743
PCSK9|3181|AP	-2.19745	0.00053501	6.46101e-07	0.44302	0.0279884
SPTLC3|58702|ES	-2.1974	0.0561328	0.00430115	0.732571	0.027992
QSER1|14865|AP	-2.19734	0.348546	0.136135	0.892382	0.0279961
PCNXL4|27769|ES	-2.19725	0.324375	0.118822	0.885517	0.0280026
ANKAR|56515|AP	2.1972	2.38385	1.09834	5.17395	0.0280062
SLC7A7|26619|AP	-2.19642	0.259951	0.078122	0.864988	0.0280619
VPS16|58560|AP	2.19551	13.6332	1.32351	140.433	0.0281267
COL1A2|484993|ES	2.19219	20.0552	1.37388	292.756	0.0283658
GNB2L1|75085|ES	-2.19178	0.0470231	0.00305525	0.723727	0.0283953
C1orf43|7800|ES	2.19118	60.7629	1.54245	2393.68	0.0284388
IFNAR1|60399|AP	2.19064	4.82234	1.18018	19.7047	0.0284781
SCGB3A2|73965|AP	2.1901	1.58143	1.04934	2.38333	0.0285169
TK2|36724|RI	-2.18915	0.234185	0.0638438	0.859011	0.0285862
NDEL1|39184|AP	-2.18859	0.00356455	2.28946e-05	0.554979	0.0286267
GPRC5C|43245|AP	-2.18753	0.081678	0.0086573	0.770598	0.0287039
SLC9A8|59750|ES	2.18711	32.0486	1.43347	716.522	0.0287344
MTUS1|82815|AP	2.18672	2.08285	1.07906	4.02041	0.0287627
CBWD3|86513|ES	-2.18617	0.0734323	0.00706516	0.763225	0.0288033
GPD2|55628|AT	-2.18613	6.43345e-06	1.42557e-10	0.290334	0.0288058
ATG10|72682|AT	2.18308	10.286	1.26897	83.3757	0.0290301
THADA|53382|AT	-2.18304	0.105745	0.0140679	0.794863	0.0290327
AR|89346|AP	2.18163	220.941	1.73057	28207.5	0.029137
SYDE1|48050|AP	2.18102	5.55876	1.18989	25.9686	0.0291819
CAB39|57908|AP	2.18073	5.58968	1.19031	26.249	0.0292035
COBLL1|55780|AP	-2.18059	0.357043	0.14148	0.901043	0.0292138
SLC25A23|47037|AT	2.17952	67.993	1.52967	3022.25	0.0292927
PML|31640|ES	-2.17905	0.319845	0.114724	0.891715	0.0293282
TCTN1|24470|AA	2.17394	294.195	1.74978	49463.6	0.0297095
TSSC1|52555|ES	-2.17347	0.077835	0.00778528	0.778172	0.0297448
PIGG|68363|ES	-2.17247	0.00578964	5.54824e-05	0.604155	0.0298203
NOL8|86849|ES	2.17242	103.102	1.57358	6755.32	0.0298242
TSC22D3|89839|RI	-2.17214	0.124704	0.019058	0.815992	0.0298452
AASDH|69350|ES	-2.17121	0.0967017	0.0117376	0.796691	0.0299155
LYRM1|34404|AP	-2.17074	0.298894	0.100452	0.889352	0.0299509
METTL23|43634|ES	-2.17073	0.186428	0.0409118	0.849515	0.0299517
TPRKB|53981|AA	2.16993	27.1528	1.37637	535.666	0.0300124
UQCC1|59105|ES	-2.16971	0.00345755	2.0676e-05	0.578189	0.0300286
EIF2B5|67831|AT	2.1691	356.401	1.76216	72082.8	0.0300752
TMEM194B|56574|ES	-2.16784	0.00805505	0.000103022	0.629808	0.0301706
WLS|3361|AT	-2.16671	0.133193	0.0215033	0.825009	0.030257
TMUB2|41815|AD	-2.16642	0.291643	0.0956537	0.889202	0.0302788
PCNP|65953|ES	-2.1664	0.000262315	1.50972e-07	0.455772	0.0302805
AK2|1650|AT	-2.16404	0.185042	0.040146	0.852904	0.030461
ARHGAP27|41966|ES	2.16348	4.98075	1.16303	21.3303	0.0305046
FOSB|50448|AP	2.1634	3.81579	1.1342	12.8375	0.0305106
ITGA7|22209|AP	2.16296	2.64231	1.09548	6.37329	0.0305445
BRD8|96935|ES	2.16185	66.917	1.48075	3024.07	0.0306295
STX8|39220|ES	-2.16136	5.15111e-05	6.65845e-09	0.3985	0.0306673
C17orf62|44342|AA	2.161	2.0374e+06	3.86296	1.07456e+12	0.0306956
BEST3|23332|AT	-2.16046	0.465121	0.232265	0.931428	0.0307371
USP35|18020|ES	-2.16029	0.2006	0.0467043	0.8616	0.0307505
PML|31654|ES	-2.1599	0.250881	0.0715362	0.879854	0.0307805
ATG16L2|17666|AA	-2.1598	0.334399	0.12375	0.903615	0.0307884
AFMID|43799|ES	2.15898	3.59128	1.12508	11.4635	0.0308519
YTHDF3|83978|ES	2.15829	89.8023	1.51179	5334.38	0.030905
UBR4|885|ES	2.15791	24.263	1.3398	439.389	0.0309351
ZNF451|76590|AA	2.15749	82970.4	2.82066	2.4406e+09	0.0309673
KRT15|40918|RI	-2.15704	0.000140523	4.4407e-08	0.444678	0.0310027
DENND5A|14303|AD	-2.15652	0.00137032	3.4246e-06	0.548322	0.0310431
RHOBTB2|83057|AP	-2.15505	0.383287	0.160232	0.916852	0.0311582
ACVR2A|55521|RI	-2.15469	0.000122622	3.39331e-08	0.443113	0.0311862
MRC2|42909|AP	2.15449	3.57651	1.12194	11.4012	0.031202
TRAK2|56837|AT	2.15354	70491.4	2.72765	1.82173e+09	0.0312762
UBE2D4|79371|AT	2.15038	12.3092	1.24894	121.315	0.0315248
NUP98|13994|AT	2.1493	7.9392	1.20023	52.5158	0.0316106
TRIM34|14068|AP	2.149	2.26826	1.0747	4.78735	0.031634
BCAS4|59784|ES	2.14809	2.35551	1.07792	5.14737	0.031707
TEAD2|95291|ES	2.14807	5.74724	1.16548	28.3408	0.031708
STAP1|69413|AT	-2.14626	0.290431	0.0939063	0.898237	0.0318519
AGPAT4|78368|AT	-2.14583	0.137373	0.0224119	0.842027	0.0318862
SUN1|78525|ES	-2.14551	0.176837	0.0363259	0.860853	0.0319121
EZH2|82163|AD	-2.14408	0.105133	0.0134117	0.824129	0.0320265
ITGBL1|26205|AP	-2.14385	0.000491028	4.63475e-07	0.520219	0.032045
WWP2|37317|AT	2.14288	13.1404	1.2459	138.591	0.032123
C9orf3|86939|AP	-2.13901	0.33181	0.120749	0.911792	0.0324348
ANXA8L1|11445|ES	2.13877	197.062	1.55538	24967.1	0.0324541
FAM72A|9580|AD	2.13828	1693.29	1.85886	1.54247e+06	0.0324942
PPP6C|87547|ES	2.1357	2.39055	1.07435	5.31925	0.032704
OCLN|72377|AP	2.13561	4.16734	1.12455	15.4432	0.0327116
MOK|29371|AT	-2.13511	0.160048	0.0297699	0.860444	0.0327518
EIF6|59075|ES	2.13395	2763.32	1.90805	4.00195e+06	0.0328468
RPS20|83892|ES	-2.13328	0.00718971	7.71883e-05	0.669687	0.0329018
PQLC1|46260|ES	2.13308	8.39139	1.18844	59.2505	0.0329182
BACE1|18910|AA	2.13292	17.2297	1.25964	235.672	0.0329314
NPIPB4|266562|AA	2.13268	106.793	1.45975	7812.78	0.0329513
SSBP3|3142|ES	-2.13148	0.000128266	3.38378e-08	0.486205	0.0330492
C14orf28|27387|ES	-2.13067	0.000558482	5.68388e-07	0.548749	0.0331162
MLH1|63951|AA	-2.13037	0.0465706	0.00277177	0.782467	0.0331414
PCDHA3|73771|AT	-2.13025	0.243445	0.0663512	0.893206	0.0331513
MRPL55|10079|RI	-2.13005	0.135731	0.0216081	0.852598	0.0331676
COQ6|28349|ES	2.1288	31.508	1.31475	755.088	0.0332705
PPA2|70244|ES	-2.12779	1.49149e-07	7.68519e-14	0.289458	0.0333547
PHLDB2|66067|ES	-2.12777	0.145576	0.0246707	0.859007	0.033356
SEMA4F|54130|ES	2.12638	8829.8	2.0362	3.82896e+07	0.0334716
ACOX3|68766|AP	2.12531	3.04913	1.09061	8.52478	0.0335607
APC|72985|AP	-2.12511	0.376111	0.152628	0.926822	0.0335771
NR4A1|21884|AP	2.12481	2.85538	1.08481	7.51582	0.0336022
TATDN1|85093|ES	-2.12418	0.315804	0.109027	0.914749	0.0336554
UQCRB|84609|RI	-2.12398	0.0654639	0.00528976	0.810155	0.0336714
CASKIN2|43450|AP	-2.12359	0.0503344	0.00318972	0.794289	0.0337047
DHPS|47836|AD	-2.12324	0.237562	0.0630314	0.89536	0.0337337
HNRNPA2B1|79038|AA	-2.12226	0.00688743	6.94139e-05	0.683389	0.0338158
TMEM91|50052|RI	-2.12219	0.407281	0.177668	0.933641	0.0338221
SSFA2|56441|ES	-2.12142	4.79979e-05	4.9106e-09	0.469148	0.0338865
RAB24|74745|RI	-2.12056	0.0695708	0.00592273	0.817208	0.0339587
NFIB|85884|ES	-2.11983	0.312842	0.106834	0.916096	0.0340207
RFXANK|48608|ES	2.11974	12.3615	1.20869	126.424	0.0340282
FMR1|90273|ES	-2.11892	0.0404309	0.00207944	0.786106	0.0340975
YDJC|61232|ES	2.1168	4.2412	1.11299	16.1617	0.034277
TNIP1|74133|AA	-2.11671	0.000557676	5.41631e-07	0.574197	0.0342843
NTMT1|87861|AP	-2.11554	0.14753	0.0250543	0.868723	0.0343843
LONRF1|82748|AP	2.11528	2.19112	1.05929	4.5323	0.0344058
CCNF|33268|ES	-2.11508	0.0816309	0.00800775	0.832143	0.0344232
CSDE1|4339|ES	-2.11398	2.44406e-06	1.53134e-11	0.390078	0.0345173
ACADM|3510|ES	2.11397	8.25024	1.16618	58.3672	0.0345181
PLEKHA5|20652|AD	2.11339	132.729	1.426	12354.2	0.0345675
FLAD1|91161|ES	2.1123	3.69329	1.09881	12.4139	0.0346609
NMD3|67509|AT	-2.11086	0.000732403	8.98732e-07	0.596857	0.0347841
PDDC1|13744|RI	-2.10963	1.14657e-05	2.94654e-10	0.446161	0.0348902
NPRL3|32806|ES	-2.10821	0.229845	0.0585832	0.901773	0.0350129
PRRC2C|8989|ES	2.10744	985.324	1.6199	599334	0.0350793
TUBD1|42810|ES	2.10705	5.91704	1.13213	30.9251	0.0351135
TBC1D23|65817|ES	2.10658	2.50928	1.06613	5.90593	0.0351538
SPEF2|71768|AT	2.10645	3.21103	1.08451	9.50725	0.0351651
TNC|87336|ES	2.10639	9.18238	1.16664	72.2722	0.0351707
H2AFV|79576|ES	-2.10531	9.21328e-05	1.61228e-08	0.526488	0.0352642
ADAM19|74386|AT	2.10367	20496	1.97034	2.13205e+08	0.0354071
DBF4B|41884|AT	2.10338	4.59709	1.10961	19.0457	0.0354324
GCH1|27604|AA	-2.10317	0.00468556	3.16316e-05	0.694066	0.0354509
DAGLB|78728|ES	2.10312	1045.82	1.60521	681365	0.0354551
NPIPB5|35558|AP	-2.10309	0.173562	0.0339366	0.887647	0.0354577
STPG1|1103|AP	2.10306	15.3512	1.20423	195.694	0.0354604
LILRB2|51857|AP	-2.10196	0.00170868	4.49021e-06	0.65021	0.0355567
HR|82940|ES	2.10168	3.10173	1.07932	8.9137	0.0355812
VHL|63312|ES	-2.099	0.0159293	0.000333792	0.76018	0.0358171
ATXN3|28960|ES	-2.09856	0.000327989	1.82736e-07	0.588703	0.0358557
MBTD1|42522|ES	-2.09765	0.0100414	0.000136379	0.739329	0.0359357
B9D1|39712|RI	-2.09664	0.399508	0.169444	0.941943	0.0360258
RPAP1|30097|ES	-2.09485	0.0345022	0.00147857	0.805103	0.0361842
MTMR10|29787|AT	2.09466	1144.29	1.57284	832511	0.0362008
CD34|9666|AP	2.09428	101.408	1.34482	7646.84	0.0362346
TMUB2|41813|ES	-2.09375	0.372015	0.147422	0.938771	0.0362823
INO80B|54064|AA	-2.09372	2.97295e-06	1.99269e-11	0.443542	0.0362854
VRK2|53649|AD	2.0936	7.0923	1.1332	44.3881	0.0362953
SLC12A6|29864|RI	-2.09354	0.0433934	0.00230029	0.818588	0.0363014
SMARCE1|40868|AT	2.0931	13.2163	1.17845	148.22	0.0363399
COA3|41129|AT	2.093	194508	2.16863	1.74457e+10	0.0363488
WDR52|66200|AT	-2.09273	0.289221	0.0904987	0.924312	0.0363729
D2HGDH|58419|ES	2.09258	4.00544	1.09192	14.6929	0.0363866
TUFT1|7637|ES	-2.09198	0.00312749	1.40753e-05	0.694918	0.0364404
INPP5K|38318|ES	2.09194	3.57446	1.08368	11.7902	0.0364442
TRIM73|80115|AT	2.09154	2.50182	1.05938	5.90824	0.0364797
FAIM|67012|AP	2.09154	3.06104	1.07291	8.73318	0.0364798
UBE3D|76844|AD	-2.09153	0.0449604	0.00245699	0.822731	0.0364807
RAI14|71711|AP	2.09061	113.036	1.34373	9508.64	0.0365626
GADL1|63808|AT	2.08993	51.5416	1.27784	2078.93	0.0366238
SMG1|93908|ES	2.08955	17.5341	1.19438	257.409	0.0366579
HK2|54143|AP	-2.08954	0.000431912	3.016e-07	0.618528	0.0366594
SLC31A1|87261|AT	-2.08946	0.00147304	3.2504e-06	0.667562	0.0366659
WIBG|22287|AP	2.08799	5.23752	1.10687	24.7832	0.0367984
ICA1L|56955|AT	2.08699	10.8469	1.15615	101.766	0.0368894
PEX2|84241|ES	2.0865	3.38708	1.07679	10.6541	0.0369331
ZNF135|52391|RI	-2.08488	0.00518357	3.68288e-05	0.729574	0.03708
RNF14|73838|AP	-2.08338	0.000192974	6.18081e-08	0.602491	0.0372162
CBWD5|86506|ES	-2.08277	0.0303381	0.00113105	0.813757	0.0372723
ZNF785|36163|AD	2.07955	908.472	1.47953	557827	0.0375666
ARAP3|73825|ES	-2.0791	0.0815799	0.00768309	0.866224	0.0376079
WWOX|37672|AT	2.07682	4.00885	1.08126	14.8631	0.0378183
CD300A|43254|ES	2.07664	50.0728	1.24592	2012.39	0.037835
ZNF638|53930|ES	2.07648	6548.41	1.63732	2.61902e+07	0.0378495
PML|31639|ES	-2.0763	0.153871	0.0262939	0.900443	0.0378662
RAMP2|41120|AP	2.07625	4.46596	1.08743	18.3412	0.0378707
DCAF10|86447|ES	2.07584	5.40847	1.09881	26.6211	0.0379086
ODF2|87755|AT	-2.07468	0.0580059	0.00393837	0.854335	0.0380162
NAAA|69559|AP	-2.07376	0.200672	0.0439794	0.915642	0.0381019
ENOSF1|44460|AP	2.0728	3.01369	1.06189	8.55293	0.0381906
TCF4|45614|AA	-2.07271	0.0505639	0.00300736	0.85015	0.0381994
SH3BP5|63562|AP	-2.07238	0.0431159	0.00220463	0.843214	0.0382303
PFKFB4|64707|ES	2.07226	15.1295	1.15861	197.568	0.0382411
WDR74|16457|ES	2.07204	112.256	1.2909	9761.72	0.038262
MEFV|33476|ES	-2.07177	0.245819	0.0651802	0.927075	0.0382873
INSIG2|55092|ES	-2.07093	0.00114258	1.8768e-06	0.695598	0.0383656
CCNB1IP1|26423|ES	-2.07053	2.18348e-05	8.45636e-10	0.563789	0.038403
CHEK2|61530|AD	-2.07004	1.3085e-05	3.11335e-10	0.549947	0.0384482
MAP3K13|67993|ES	-2.06893	0.00594394	4.62792e-05	0.763419	0.0385524
BABAM1|48261|AA	-2.06892	0.278527	0.0829791	0.934901	0.0385539
HNRNPH1|74906|AD	-2.06803	0.00135581	2.59566e-06	0.708187	0.0386377
DROSHA|96874|ES	2.06789	3.61216	1.06933	12.2017	0.03865
KDM6A|88881|ES	2.06776	4.31898	1.07926	17.2838	0.0386623
PFDN5|93149|ES	-2.06762	0.233662	0.0588914	0.927095	0.0386758
TMEM106C|21397|ES	2.06743	12541.5	1.63318	9.63077e+07	0.0386936
ZNF28|51628|ES	-2.0665	0.208652	0.0471988	0.922387	0.0387811
IL11RA|86214|ES	-2.06514	0.0157035	0.000304697	0.809331	0.0389101
TBC1D5|63667|ES	-2.06388	0.237511	0.0606458	0.930179	0.0390293
UEVLD|14664|AP	2.06386	385.766	1.34958	110268	0.0390308
HMOX2|33743|AP	-2.06375	0.342329	0.12368	0.947518	0.0390416
FOSL1|16942|ES	2.06284	48.2756	1.2133	1920.83	0.0391281
BCAS4|59783|ES	2.06269	1.87054	1.03168	3.39148	0.0391423
C15orf41|29902|RI	-2.06166	0.100143	0.0112341	0.892696	0.0392402
EFEMP1|53634|AP	2.06154	2.72274	1.05059	7.05633	0.0392514
FBXL8|36937|RI	-2.06131	0.414857	0.179714	0.957666	0.0392738
CYB5R2|14210|ES	2.06118	52.3259	1.21451	2254.4	0.0392855
TDP1|28815|ES	-2.06105	0.401471	0.168558	0.956227	0.0392983
MVK|24339|ES	2.06043	18.324	1.15234	291.379	0.0393578
PDXDC1|34127|ES	-2.05738	0.258746	0.0713749	0.937994	0.0396498
DRG2|39558|ES	-2.05735	2.20526e-05	8.07866e-10	0.601976	0.0396525
MCTP2|32586|AT	2.05574	8.90152	1.10723	71.5636	0.0398072
NOTCH3|95040|ES	2.05551	18.2562	1.14455	291.196	0.0398294
EXOC7|43561|AT	2.05435	219370	1.75956	2.73496e+10	0.0399416
BCAR3|3796|AP	2.05412	2.39726	1.04089	5.52109	0.0399637
TFE3|89056|AA	-2.0539	0.091555	0.00935086	0.896422	0.0399855
ATG4A|89853|ES	2.05344	2578.54	1.42987	4.64998e+06	0.0400296
LRCH3|68326|AD	-2.05317	0.129577	0.0184222	0.911406	0.0400561
TMEM234|1569|RI	-2.05312	0.373461	0.145848	0.956293	0.0400607
CHTF8|37269|ES	-2.05263	0.12543	0.0172784	0.910536	0.0401084
CCDC107|86264|AA	-2.05258	0.00167099	3.72611e-06	0.749361	0.040113
CSF2RA|88367|ES	-2.05247	0.156005	0.0264631	0.919673	0.0401238
FMO3|8977|ES	-2.05208	0.0623438	0.00440237	0.882877	0.040162
DACT3|50577|AT	2.05115	2.36433	1.03899	5.38027	0.0402526
FOXO4|89391|RI	-2.04974	1.15991e-05	2.21322e-10	0.607893	0.0403898
C5orf42|71821|AA	2.04899	3.9641	1.06167	14.8013	0.0404627
GSTT1|61364|AA	-2.04773	0.000743501	7.52768e-07	0.734348	0.0405864
PYCR1|44244|ES	2.04722	37.2404	1.16669	1188.7	0.0406368
CARD8|50715|ES	-2.04713	0.26187	0.0726024	0.944543	0.0406451
PORCN|88986|ES	2.04678	1551.71	1.36564	1.76313e+06	0.0406801
PKMYT1|33333|AD	2.04674	188.008	1.2486	28309.2	0.0406832
SMIM7|48190|AD	-2.04661	0.370268	0.142988	0.958809	0.0406962
TATDN1|85099|ES	-2.04527	0.0457958	0.0023851	0.879318	0.0408285
RBM42|49233|ES	2.04487	3.42798	1.05249	11.165	0.0408673
COL1A1|402552|ES	-2.04304	0.00469623	2.74269e-05	0.804122	0.0410481
ZNF554|46627|ES	-2.04275	0.241743	0.0619013	0.944078	0.0410767
C14orf2|29528|ME	-2.04193	0.25897	0.0708027	0.947213	0.0411587
TBC1D19|68990|ES	-2.04106	0.0728737	0.005893	0.901166	0.0412444
TRIT1|1921|AA	-2.04054	0.00178285	4.08107e-06	0.77885	0.0412966
TIPARP|67367|AP	2.03972	5.87307	1.07168	32.186	0.0413784
MAPKAP1|87579|AT	2.03961	14.8244	1.11103	197.802	0.0413892
SLC13A3|59695|AT	2.0391	1.87282	1.02465	3.42307	0.0414401
SRI|80354|AP	-2.03774	0.0806719	0.00716427	0.908391	0.0415761
LDLRAD2|1002|RI	-2.03659	4.17088e-06	2.77243e-11	0.627473	0.0416914
PLEKHB2|55368|AP	2.03557	3.13723	1.04338	9.43301	0.041794
SIRT3|13599|ES	2.03507	2.40677e+06	1.7199	3.36796e+12	0.0418441
TTLL3|63220|ES	-2.03454	0.332111	0.114846	0.9604	0.041897
TRPC4AP|59058|ES	2.03451	377.622	1.24287	114733	0.0419001
COX5A|93760|ES	-2.03429	0.281884	0.0832212	0.954787	0.041922
UNKL|33081|AT	-2.03398	0.138719	0.0206771	0.930638	0.0419532
CLN3|35724|ES	2.03358	61383.8	1.49052	2.52795e+09	0.0419935
SLC35E4|61791|AT	-2.03299	0.27866	0.0812981	0.955141	0.0420538
SLC52A2|114729|ES	2.03278	2.68615	1.03603	6.96446	0.0420748
LSM6|70767|AT	-2.03217	0.0406232	0.0018492	0.89241	0.042136
PSMC3IP|41078|AD	-2.03169	0.0749703	0.00615882	0.9126	0.0421852
PLEKHB2|55375|AA	2.03102	42.1359	1.13984	1557.62	0.0422526
PLCB2|29964|AT	-2.03066	0.000357207	1.68208e-07	0.758564	0.0422895
PQLC1|46259|ES	2.02805	5.61591	1.05964	29.7634	0.0425555
EFCAB11|28801|AA	-2.02652	0.00987843	0.000113563	0.85929	0.0427114
PDK1|55983|ES	2.02589	9.35513	1.07548	81.3763	0.0427757
PPFIA1|17393|AT	2.02567	685.22	1.2359	379908	0.0427988
NAT9|43300|AA	-2.02475	0.0118024	0.000160557	0.867582	0.0428933
MTDH|84631|ES	-2.0239	0.0145289	0.000241279	0.874878	0.0429808
AIG1|77976|ES	-2.02367	0.00117857	1.71751e-06	0.808744	0.0430046
DLC1|82762|AP	-2.02359	0.389185	0.156026	0.970766	0.0430128
SNX6|27156|AP	2.02237	576.462	1.21673	273116	0.0431379
POLM|79450|ES	2.02149	4.73465	1.04846	21.3807	0.0432292
LMBR1|82471|ES	-2.02006	0.000359953	1.64034e-07	0.789873	0.0433776
RRP8|14159|ES	-2.01992	0.488087	0.243355	0.978934	0.0433914
GNB2L1|75080|ES	-2.01971	0.20661	0.0447262	0.954424	0.0434136
FAM114A1|69035|ES	-2.01946	0.18997	0.0378983	0.952245	0.0434393
C2orf44|52799|ES	-2.01891	0.0166057	0.000310797	0.88723	0.0434965
DHRS1|26955|AA	-2.01798	0.00725994	6.07247e-05	0.867961	0.0435931
IRAK4|21268|ES	-2.01754	0.0171966	0.000332079	0.890526	0.0436396
TM2D2|83478|ES	2.01685	5.47238	1.04911	28.5451	0.0437111
ZNF317|47267|ES	2.01668	6.40036	1.05359	38.8809	0.0437291
OSR1|52744|AP	2.0162	5.5398	1.04891	29.2584	0.0437789
DAZAP1|46478|AA	2.01595	144.446	1.14809	18173.5	0.0438056
DNAL1|28306|ES	-2.01593	0.242186	0.0610091	0.961396	0.0438072
TCF3|46539|RI	2.01545	8.03636	1.05905	60.9823	0.0438579
PPIL2|61244|RI	-2.01528	0.303359	0.0950892	0.967791	0.0438758
C5orf22|71634|ES	2.01503	7878.7	1.27785	4.85769e+07	0.0439016
AMT|64865|ES	-2.01383	0.000338244	1.41678e-07	0.807525	0.0440269
TDG|24082|ES	2.01357	2114.64	1.2261	3.64708e+06	0.0440547
LOXL3|54112|ES	2.01289	5.31688	1.04491	27.0541	0.044126
LIN7B|50889|ES	2.01239	43.629	1.10336	1725.18	0.0441791
TMBIM4|22893|AT	2.0119	3.31537	1.03142	10.6568	0.0442303
MAP4K4|54754|ES	2.0117	4.90435	1.04174	23.0889	0.0442514
IP6K2|64744|RI	-2.01153	0.464272	0.21983	0.980522	0.0442694
BCKDK|36239|ES	2.01133	2.37497e+06	1.45482	3.87711e+12	0.0442911
C19orf70|46865|AP	2.01066	12.3649	1.06546	143.497	0.0443615
C16orf72|252014|ES	2.01063	1672.88	1.20569	2.3211e+06	0.0443642
SRRT|81018|AA	2.00987	26.5632	1.08485	650.418	0.0444445
GLYCTK|65211|ES	-2.00887	0.426225	0.185478	0.979453	0.0445509
FMR1|90271|ES	-2.00855	5.41524e-05	3.7191e-09	0.788492	0.0445848
PTPN13|69835|ES	-2.00823	0.121802	0.0156057	0.950655	0.0446185
TCF4|45613|AD	2.00798	4.94577	1.03896	23.5433	0.0446456
DBNL|79400|ES	2.00782	2.62845e+06	1.42237	4.8572e+12	0.0446624
ROMO1|59227|AD	2.0072	65.1795	1.10331	3850.58	0.0447279
SLC52A2|85575|AD	2.0071	5.44837	1.04062	28.5259	0.0447385
RNASE4|26461|ES	-2.00689	0.0351854	0.00133879	0.924726	0.0447618
SLC6A2|36444|AT	2.00565	2.99123	1.02527	8.72692	0.0448939
C19orf66|47447|AP	-2.0052	0.00434608	2.13537e-05	0.884548	0.0449421
NPIPA7|34233|AT	-2.0051	0.143356	0.0214694	0.957215	0.0449521
STAT3|41034|AA	2.00379	1119.06	1.16598	1.07402e+06	0.045092
ATF2|56070|ES	-2.0032	0.328413	0.110479	0.976255	0.0451561
ACOT8|59633|ES	-2.00316	0.489562	0.243391	0.984716	0.0451601
ZNF646|36224|AP	2.00168	4.12248	1.02996	16.5005	0.0453194
NPIPA5|34145|AT	-2.00158	0.061917	0.00406199	0.943802	0.0453301
TRMT2B|89626|AD	-2.0008	0.401207	0.163996	0.981534	0.0454143
CASC4|30336|ES	2.0003	4.24364	1.02957	17.4912	0.0454681
NFATC1|46244|AD	1.99992	185.001	1.10992	30836.1	0.0455094
MYD88|64033|ES	1.99943	2.79653	1.02051	7.66342	0.0455619
WDR86|82372|AP	1.99847	2.69577	1.01929	7.12965	0.0456653
NOD1|79120|RI	-1.99644	0.230813	0.0547212	0.973565	0.0458856
NQO1|37298|AT	-1.99529	0.0002551	7.53427e-08	0.863736	0.0460112
PLCH1|67347|AT	-1.99439	0.142434	0.0209814	0.966923	0.0461099
TSFM|22754|AT	-1.99357	0.0172018	0.000316873	0.933815	0.0461996
PROM2|54498|ES	1.99312	103.335	1.08022	9885.12	0.0462479
KLHL5|69042|AT	-1.99212	0.116604	0.0140764	0.965906	0.0463578
RARS2|76964|ES	1.99203	111.612	1.07886	11546.7	0.0463676
MLTK|55995|AP	1.99189	5.30699	1.02711	27.4207	0.0463831
TAF6|80900|AD	-1.99187	0.413445	0.173373	0.985951	0.0463852
CLIP4|53087|AT	1.99103	3.61746	1.02027	12.8261	0.0464773
TMEM104|43304|AA	1.99096	14.3348	1.04233	197.143	0.0464852
CACNA2D4|19676|AT	-1.99066	0.330706	0.111248	0.983083	0.0465185
PPIH|2096|AP	1.99051	173.919	1.08239	27945.4	0.0465345
ARPC2|57445|ES	1.98981	2.84066	1.01578	7.944	0.0466121
STX5|16450|AA	-1.98916	0.0015931	2.78968e-06	0.909766	0.0466831
ABHD17B|86574|AT	-1.98898	0.000404629	1.83486e-07	0.892298	0.0467039
GGA3|43409|ES	1.98817	1.42426	1.00503	2.01837	0.0467923
PSMG4|75184|AA	-1.98811	0.515754	0.268507	0.99067	0.0467996
RABEP2|35889|AP	1.98764	2.25703	1.0114	5.03674	0.046851
RBPJ|68985|ES	-1.98695	0.255969	0.0667441	0.981665	0.0469284
PSRC1|4002|AA	-1.98629	0.30134	0.092261	0.984229	0.0470014
SEMA4D|86804|AP	-1.9862	0.16754	0.02874	0.976677	0.047011
MFSD11|43687|AD	1.98578	2.32649	1.01104	5.35348	0.0470573
MARCH7|55703|ES	-1.98545	0.000135643	2.06269e-08	0.891986	0.0470947
TMEM40|63451|ES	1.98535	2.86384	1.01354	8.09199	0.0471056
SRSF5|28162|AD	-1.98484	0.182465	0.0340111	0.978903	0.047162
SEMA3C|80241|ES	-1.98466	0.00906068	8.70452e-05	0.943141	0.047182
C19orf54|49959|AP	-1.98427	0.0982219	0.00992565	0.971981	0.0472263
XAF1|38786|AT	-1.98407	7.15882e-05	5.75497e-09	0.890511	0.0472482
PPM1K|69885|AT	-1.98384	0.0353192	0.00129868	0.960553	0.0472731
ZGPAT|60163|AD	-1.98309	0.0177067	0.00032863	0.954042	0.047357
PPFIA3|50893|RI	1.98308	82041.9	1.14096	5.8993e+09	0.0473589
STRADA|42981|AD	-1.98304	0.332189	0.111773	0.98726	0.0473635
C19orf12|48856|ES	-1.98255	0.48389	0.236093	0.991766	0.0474183
ZNF667|101355|ME	1.98247	67.3786	1.04895	4328.02	0.047427
TDRKH|7658|AP	1.98171	2.53471	1.01026	6.35953	0.0475114
SGSM3|62347|ES	1.9805	8.04086	1.02185	63.2729	0.0476473
GCH1|27601|RI	1.98024	47.6062	1.04035	2178.45	0.0476762
MED12|89397|ES	-1.9801	0.000630842	4.28923e-07	0.927817	0.0476926
APEX1|26450|AD	-1.9797	2.08866e-05	4.8573e-10	0.898132	0.0477371
PIAS3|7288|AP	-1.97886	0.275935	0.0770819	0.987782	0.0478321
C16orf13|32919|ES	1.97829	5.36752	1.01568	28.3654	0.0478964
ATG4D|47537|ES	1.97654	23.9725	1.027	559.575	0.0480938
MATN2|84635|ES	1.97626	925.959	1.05795	810438	0.0481252
SNAPC5|31269|AT	-1.97597	0.0434535	0.0019368	0.974912	0.0481578
HOPX|69376|AD	1.97565	2.74626	1.00805	7.4817	0.0481944
TLE2|46648|ES	-1.97377	0.0163616	0.000275514	0.971646	0.0484081
MMP19|22283|ES	-1.97301	0.0522686	0.00278585	0.98067	0.0484941
SASH1|78060|AP	1.97202	3.80076	1.0082	14.3283	0.0486072
TCEAL4|89748|ES	1.97165	35.6406	1.0214	1243.64	0.0486499
P4HB|44184|ES	-1.97145	0.269008	0.0729209	0.992379	0.0486723
GLYR1|33862|RI	1.97136	14.5948	1.01562	209.734	0.0486827
VTI1A|13115|AT	1.97023	36.2887	1.01889	1292.45	0.048812
FAM222B|39979|AP	1.96987	2.75215	1.00511	7.53586	0.0488529
MUC1|8018|ES	1.9697	35841.6	1.05323	1.2197e+09	0.0488723
NPDC1|88260|AP	-1.96959	0.466134	0.218093	0.996277	0.0488855
KIAA0513|37876|AP	-1.96915	0.438335	0.192878	0.996162	0.0489364
VWA9|31222|ES	-1.96875	0.438817	0.19327	0.996329	0.0489814
RAB6B|66861|ES	-1.96829	0.00490915	2.46476e-05	0.97777	0.0490351
DHRS7B|39806|ES	1.9682	1.69557e+06	1.06184	2.70753e+12	0.0490453
TOR1AIP2|9125|ES	1.96719	87.2938	1.01656	7496.04	0.0491607
DNASE1L1|90579|ES	1.96701	6.81204	1.00689	46.0861	0.0491824
TRMT13|3870|AA	-1.96672	0.21561	0.0467335	0.994741	0.0492152
MAGED4B|89153|AA	1.96634	4.83918	1.00513	23.2982	0.0492591
RABEP1|38673|ES	1.96632	10579.4	1.03041	1.08621e+08	0.0492617
STARD4|72963|AD	-1.9663	0.0162106	0.000266301	0.986798	0.0492635
CEP89|48911|AT	-1.96603	0.0191444	0.000371009	0.987864	0.0492949
KANSL2|21456|AD	-1.96538	0.00469504	2.23715e-05	0.985334	0.0493702
UBA3|65571|ES	1.96384	7.49643	1.00398	55.9735	0.0495486
PARL|96578|ES	-1.96348	0.0504291	0.00255673	0.994664	0.0495903
EPDR1|79272|AP	1.96346	3.99137	1.00246	15.8919	0.0495933
NCOA1|52829|ES	1.96317	5.14477	1.00268	26.398	0.0496266
FAM174B|32551|AP	1.96252	2.55491	1.00122	6.51957	0.0497017
HMGN3|76814|AD	-1.96213	0.0887361	0.00789519	0.997329	0.0497472
CDC25C|73524|AP	-1.961	0.00284671	8.12893e-06	0.996901	0.0498787
DRP2|98379|AT	-1.96069	0.144653	0.0209395	0.999285	0.0499152
IFITM2|13642|AP	1.96068	10.4762	1.00086	109.656	0.0499161
SLC16A5|43350|AP	-1.96037	0.366599	0.134423	0.999794	0.0499529
MRPL38|43527|AP	1.96024	9.57114	1.00032	91.5776	0.0499678
