# Supplementary material for: N6-Methyladenosine RNA Methylation Regulator-Related Alternative Splicing (AS) Gene Signature Predicts Non–Small Cell Lung Cancer Prognosis
Source: Front Mol Biosci. 2021 Jun 11;8:657087. doi: 10.3389/fmolb.2021.657087 (PMC8226009; doi:10.3389/fmolb.2021.657087)
Supplement: Supplementary file 6 [file DataSheet1.ZIP]

Archive with 18 entries (18 files):
- AS.ROC.R
- AS.lasso.R
- AS.multiCox.R
- AS.multiIndep.R
- AS.riskPlot.R
- AS.survial.R
- AS.uniCox.R
- AS.uniIndep.R
- AS.vol.R
- Nomogram.R
- ROC.R
- WGCNA.R
- WGCNA20.preOS.R
- calibration.R
- ggalluvial.R
- m6A.diff.R
- m6A.pheatmap.R
- m6A.uniCox.R
