# Supplementary material for: N6-Methyladenosine RNA Methylation Regulator-Related Alternative Splicing (AS) Gene Signature Predicts Non–Small Cell Lung Cancer Prognosis
Source: Front Mol Biosci. 2021 Jun 11;8:657087. doi: 10.3389/fmolb.2021.657087 (PMC8226009; doi:10.3389/fmolb.2021.657087)
Supplement: Supplementary file 6 [file DataSheet1.ZIP › AS.riskPlot.R]

#install.packages("pheatmap")

library(pheatmap)
setwd("D:\\biowolf\\AS\\19.riskPlot")             #ÉèÖÃ¹¤×÷Ä¿Â¼
rt=read.table("risk.txt",sep="\t",header=T,row.names=1,check.names=F)       #¶ÁÈ¡ÊäÈëÎÄ¼þ
rt=rt[order(rt$riskScore),]                                     #°´ÕÕriskScore¶ÔÑùÆ·ÅÅÐò

#»æÖÆ·çÏÕÇúÏß
riskClass=rt[,"risk"]
lowLength=length(riskClass[riskClass=="low"])
highLength=length(riskClass[riskClass=="high"])
line=rt[,"riskScore"]
line[line>10]=10
pdf(file="riskScore.pdf",width = 12,height = 5)
plot(line,
     type="p",
     pch=20,
     xlab="Patients (increasing risk socre)",
     ylab="Risk score",
     col=c(rep("green",lowLength),
     rep("red",highLength)))
abline(h=median(rt$riskScore),v=lowLength,lty=2)
dev.off()

#»æÖÆÉú´æ×´Ì¬Í¼
color=as.vector(rt$fustat)
color[color==1]="red"
color[color==0]="green"
pdf(file="survStat.pdf",width = 12,height = 5)
plot(rt$futime,
     pch=19,
     xlab="Patients (increasing risk socre)",
     ylab="Survival time (years)",
     col=color)
abline(v=lowLength,lty=2)
dev.off()

#»æÖÆ·çÏÕÈÈÍ¼
rt1=rt[c(3:(ncol(rt)-2))]
rt1=t(rt1)
annotation=data.frame(type=rt[,ncol(rt)])
rownames(annotation)=rownames(rt)
pdf(file="heatmap.pdf",width = 12,height = 5)
pheatmap(rt1, 
         annotation=annotation, 
         cluster_cols = FALSE,
         fontsize_row=11,
         fontsize_col=3,
         color = colorRampPalette(c("green", "black", "red"))(50) )
dev.off()
