# Supplementary material for: N6-Methyladenosine RNA Methylation Regulator-Related Alternative Splicing (AS) Gene Signature Predicts Non–Small Cell Lung Cancer Prognosis
Source: Front Mol Biosci. 2021 Jun 11;8:657087. doi: 10.3389/fmolb.2021.657087 (PMC8226009; doi:10.3389/fmolb.2021.657087)
Supplement: Supplementary file 6 [file DataSheet1.ZIP › AS.survial.R]

#install.packages("survival")
#install.packages("survminer")

setwd("D:\\biowolf\\AS\\17.survival")              #ÉèÖÃ¹¤×÷Ä¿Â¼
library(survival)
library("survminer")
rt=read.table("risk.txt",header=T,sep="\t")
diff=survdiff(Surv(futime, fustat) ~risk,data = rt)
pValue=1-pchisq(diff$chisq,df=1)
pValue=signif(pValue,4)
pValue=format(pValue, scientific = TRUE)

fit <- survfit(Surv(futime, fustat) ~ risk, data = rt)

#»æÖÆÉú´æÇúÏß
pdf(file="survival.pdf",onefile = FALSE,
       width = 5.5,             #Í¼Æ¬µÄ¿í¶È
       height =5)             #Í¼Æ¬µÄ¸ß¶È
ggsurvplot(fit, 
           data=rt,
           conf.int=TRUE,
           pval=paste0("p=",pValue),
           pval.size=4,
           risk.table=TRUE,
           legend.labs=c("High risk", "Low risk"),
           legend.title="Risk",
           xlab="Time(years)",
           break.time.by = 1,
           risk.table.title="",
           palette=c("red", "blue"),
           risk.table.height=.25)
dev.off()

summary(fit)    #²é¿´ÎåÄêÉú´æÂÊ
