# Supplementary material for: N6-Methyladenosine RNA Methylation Regulator-Related Alternative Splicing (AS) Gene Signature Predicts Non–Small Cell Lung Cancer Prognosis
Source: Front Mol Biosci. 2021 Jun 11;8:657087. doi: 10.3389/fmolb.2021.657087 (PMC8226009; doi:10.3389/fmolb.2021.657087)
Supplement: Supplementary file 6 [file DataSheet1.ZIP › AS.uniCox.R]

#install.packages('survival')
#install.packages("UpSetR")

pFilter=0.05                                                      #¶¨Òåµ¥ÒòËØÏÔÖøÐÔ

setwd("D:\\biowolf\\AS\\12.uniCox")                 #ÉèÖÃ¹¤×÷Ä¿Â¼
library(survival)                                                 #ÒýÓÃ°ü
library(UpSetR)
rt=read.table("asTime.txt",header=T,sep="\t",check.names=F,row.names=1)       #¶ÁÈ¡ÊäÈëÎÄ¼þ

outTab=data.frame()
for(i in colnames(rt[,3:ncol(rt)])){
 cox <- coxph(Surv(futime, fustat) ~ rt[,i], data = rt)
 coxSummary = summary(cox)
 coxP=coxSummary$coefficients[,"Pr(>|z|)"]
 outTab=rbind(outTab,
              cbind(id=i,
                    z=coxSummary$coefficients[,"z"],
                    HR=coxSummary$conf.int[,"exp(coef)"],
                    HR.95L=coxSummary$conf.int[,"lower .95"],
                    HR.95H=coxSummary$conf.int[,"upper .95"],
                    pvalue=coxSummary$coefficients[,"Pr(>|z|)"])
              )
}
#Êä³öËùÓÐµ¥ÒòËØµÄ½á¹û
outTab = outTab[is.na(outTab$pvalue)==FALSE,]
outTab=outTab[order(as.numeric(as.vector(outTab$pvalue))),]
write.table(outTab,file="uniCoxResult.txt",sep="\t",row.names=F,quote=F)
#Êä³öµ¥ÒòËØÏÔÖøµÄ½á¹û
sigTab=outTab[as.numeric(as.vector(outTab$pvalue))<pFilter,]
write.table(sigTab,file="uniCoxResult.Sig.txt",sep="\t",row.names=F,quote=F)
#Êä³öµ¥ÒòËØÏÔÖøASµÄPSIÖµ£¬ÓÃÓÚºóÐø½¨Ä£
sigGenes=c("futime","fustat")
sigGenes=c(sigGenes,as.vector(sigTab[,1]))
uniSigExp=rt[,sigGenes]
uniSigExp=cbind(id=row.names(uniSigExp),uniSigExp)
write.table(uniSigExp,file="uniSigExp.txt",sep="\t",row.names=F,quote=F)


#»æÖÆupsetÍ¼
gene=sapply(strsplit(sigGenes,"\\|"),"[",1)
asType=sapply(strsplit(sigGenes,"\\|"),"[",3)
upsetList=list(AA=unique(gene[asType=="AA"]),
               AD=unique(gene[asType=="AD"]),
               AP=unique(gene[asType=="AP"]),
               AT=unique(gene[asType=="AT"]),
               ES=unique(gene[asType=="ES"]),
               ME=unique(gene[asType=="ME"]),
               RI=unique(gene[asType=="RI"]) )
upsetData=fromList(upsetList)

pdf(file="uniCoxUpset.pdf",onefile = FALSE,width=8,height=5)              #±£´æÍ¼Æ¬
upset(upsetData,
      nsets = 7,                                    #Õ¹Ê¾¿É±ä¼ôÇÐÀàÐÍ¸öÊý
      order.by = "freq",                            #°´ÕÕÊýÄ¿ÅÅÐò
      show.numbers = "yes",                         #Öù×´Í¼ÉÏ·½ÊÇ·ñÏÔÊ¾ÊýÖµ
      number.angles = 20,                           #×ÖÌå½Ç¶È
      point.size = 1.5,                             #µãµÄ´óÐ¡
      matrix.color="red",                           #½»¼¯µãÑÕÉ«
      line.size = 0.8,                              #ÏßÌõ´ÖÏß
      mainbar.y.label = "Gene Intersections",
      sets.x.label = "Set Size")
dev.off()
