# Supplementary material for: N6-Methyladenosine RNA Methylation Regulator-Related Alternative Splicing (AS) Gene Signature Predicts Non–Small Cell Lung Cancer Prognosis
Source: Front Mol Biosci. 2021 Jun 11;8:657087. doi: 10.3389/fmolb.2021.657087 (PMC8226009; doi:10.3389/fmolb.2021.657087)
Supplement: Supplementary file 6 [file DataSheet1.ZIP › AS.vol.R]

#install.packages("ggplot2")

library(ggplot2)                                              #ÒýÓÃggplot2Õâ¸ö°ü
setwd("D:\\biowolf\\AS\\13.vol")                #ÉèÖÃ¹¤×÷Ä¿Â¼
rt = read.table("uniCoxResult.txt",header=T,sep="\t")         #¶ÁÈ¡ÊäÈëÎÄ¼þ

#»æÖÆ»ðÉ½Í¼
pdf(file="vol.pdf",width = 5.5,height = 6)              #ÉèÖÃÊä³öÎÄ¼þ
yMax=8                                     #¶¨ÒåxÖá×î´óÖµ
xMax=5                                     #¶¨ÒåyÖá×î´óÖµ
plot(rt$z,-log10(rt$pvalue), 
     ylab="-log10(pvalue)",xlab="z-score",
     ylim=c(0,yMax),xlim=c(-xMax,xMax),
     bty="l",col="skyblue",
     yaxs="i",pch=20, cex=0.8)
diffSub=subset(rt, pvalue<0.05)
points(diffSub$z,-log10(diffSub$pvalue), pch=20, col="red",cex=1)    #ÏÔÖøµÄASÒÔºìÉ«Õ¹Ê¾
abline(v=0,lty=2,lwd=1.5)
legend("topright", 
       c("Prognosis-related AS", "No significant"),
       bty="n",
       pch=19,
       col=c("red","skyblue"))
dev.off()
