# Supplementary material for: N6-Methyladenosine RNA Methylation Regulator-Related Alternative Splicing (AS) Gene Signature Predicts Non–Small Cell Lung Cancer Prognosis
Source: Front Mol Biosci. 2021 Jun 11;8:657087. doi: 10.3389/fmolb.2021.657087 (PMC8226009; doi:10.3389/fmolb.2021.657087)
Supplement: Supplementary file 6 [file DataSheet1.ZIP › ROC.R]

#install.packages("survivalROC")

library(survivalROC)
setwd("C:\\Users\\PC\\Desktop\\TMB ÐÞ¸Ä\\6 GEOÑéÖ¤\\ÐÂ½¨ÎÄ¼þ¼Ð")      #ÉèÖÃ¹¤×÷Ä¿Â¼
rt=read.table("risk.txt",header=T,sep="\t",check.names=F,row.names=1)    #¶ÁÈ¡cox»Ø¹é·çÏÕÎÄ¼þ
rocCol=c("red","yellow","blue")
aucText=c()

#»æÖÆ5ÄêµÄROCÇúÏß
pdf(file="ROC.pdf",width=6,height=6)
par(oma=c(0.5,1,0,1),font.lab=1.5,font.axis=1.5)
roc=survivalROC(Stime=rt$futime, status=rt$fustat, marker = rt$riskScore, predict.time =5, method="KM")
plot(roc$FP, roc$TP, type="l", xlim=c(0,1), ylim=c(0,1),col=rocCol[1], 
  xlab="False positive rate", ylab="True positive rate",
  lwd = 2, cex.main=1.3, cex.lab=1.2, cex.axis=1.2, font=1.2)
aucText=c(aucText,paste0("five year"," (AUC=",sprintf("%.3f",roc$AUC),")"))
abline(0,1)

#»æÖÆ3ÄêµÄROCÇúÏß
roc=survivalROC(Stime=rt$futime, status=rt$fustat, marker = rt$riskScore, predict.time =3, method="KM")
aucText=c(aucText,paste0("three year"," (AUC=",sprintf("%.3f",roc$AUC),")"))
lines(roc$FP, roc$TP, type="l", xlim=c(0,1), ylim=c(0,1),col=rocCol[2],lwd = 2)

#»æÖÆ1ÄêµÄROCÇúÏß
roc=survivalROC(Stime=rt$futime, status=rt$fustat, marker = rt$riskScore, predict.time =1, method="KM")
aucText=c(aucText,paste0("one year"," (AUC=",sprintf("%.3f",roc$AUC),")"))
lines(roc$FP, roc$TP, type="l", xlim=c(0,1), ylim=c(0,1),col=rocCol[3],lwd = 2)

legend("bottomright", aucText,lwd=2,bty="n",col=rocCol)
dev.off()
