# Supplementary material for: N6-Methyladenosine RNA Methylation Regulator-Related Alternative Splicing (AS) Gene Signature Predicts Non–Small Cell Lung Cancer Prognosis
Source: Front Mol Biosci. 2021 Jun 11;8:657087. doi: 10.3389/fmolb.2021.657087 (PMC8226009; doi:10.3389/fmolb.2021.657087)
Supplement: Supplementary file 6 [file DataSheet1.ZIP › WGCNA20.preOS.R]

#if (!requireNamespace("BiocManager", quietly = TRUE))
#    install.packages("BiocManager")
#BiocManager::install("limma")


library(limma)

expFile="TCGA_rpkm.txt"           #±í´ïÊý¾ÝÎÄ¼þ
cliFile="time.txt"                #ÁÙ´²Êý¾ÝÎÄ¼þ
geneFile="hubGene.txt"            #»ùÒòÁÐ±íÎÄ¼þ
setwd("D:\\biowolf\\WGCNA\\20.preOS")     #¹¤×÷Ä¿Â¼£¨ÐèÐÞ¸Ä£©

#¶ÁÈ¡±í´ïÎÄ¼þ£¬²¢¶ÔÊäÈëÎÄ¼þÕûÀí
rt=read.table(expFile,sep="\t",header=T,check.names=F)
rt=as.matrix(rt)
rownames(rt)=rt[,1]
exp=rt[,2:ncol(rt)]
dimnames=list(rownames(exp),colnames(exp))
data=matrix(as.numeric(as.matrix(exp)),nrow=nrow(exp),dimnames=dimnames)
data=avereps(data)
data=data[rowMeans(data)>0,]

#¶ÁÈ¡»ùÒòÁÐ±í
gene=read.table(geneFile,header=F,sep="\t",check.names=F)
data=data[as.vector(gene[,1]),]

#É¾µôÕý³£ÑùÆ·
group=sapply(strsplit(colnames(data),"\\-"),"[",4)
group=sapply(strsplit(group,""),"[",1)
group=gsub("2","1",group)
data=data[,group==0]
colnames(data)=gsub("(.*?)\\-(.*?)\\-(.*?)\\-(.*?)\\-.*","\\1\\-\\2\\-\\3",colnames(data))
data=t(data)
data=avereps(data)

#¶ÁÈ¡Éú´æÊý¾Ý
cli=read.table(cliFile,sep="\t",check.names=F,header=T,row.names=1)     #¶ÁÈ¡ÁÙ´²ÎÄ¼þ

#Êý¾ÝºÏ²¢²¢Êä³ö½á¹û
sameSample=intersect(row.names(data),row.names(cli))
data=data[sameSample,]
cli=cli[sameSample,]
out=cbind(cli,data)
out=cbind(id=row.names(out),out)
write.table(out,file="expTime.txt",sep="\t",row.names=F,quote=F)
