# Supplementary material for: N6-Methyladenosine RNA Methylation Regulator-Related Alternative Splicing (AS) Gene Signature Predicts Non–Small Cell Lung Cancer Prognosis
Source: Front Mol Biosci. 2021 Jun 11;8:657087. doi: 10.3389/fmolb.2021.657087 (PMC8226009; doi:10.3389/fmolb.2021.657087)
Supplement: Supplementary file 6 [file DataSheet1.ZIP › calibration.R]

#install.packages("rms")

library(rms)
setwd("C:\\Users\\PC\\Desktop\\GEO2")                         #ÉèÖÃ¹¤×÷Ä¿Â¼

#TCGAÁÐÏßÍ¼»æÖÆ
riskFile="risk.txt"
cliFile="clinical.txt"
outFile="tcga.Nomogram.pdf"
risk=read.table(riskFile,header=T,sep="\t",check.names=F,row.names=1)        #¶ÁÈ¡·çÏÕÎÄ¼þ
cli=read.table(cliFile,sep="\t",check.names=F,header=T,row.names=1)          #¶ÁÈ¡ÁÙ´²ÎÄ¼þ
sameSample=intersect(row.names(cli),row.names(risk))
risk=risk[sameSample,]
cli=cli[sameSample,]
rt=cbind(futime=risk[,1],fustat=risk[,2],cli,riskScore=risk[,(ncol(risk)-1)])

m=100
#2. Ò»ÖÂÐÔ (calibration)£¬°üÀ¨1Äê 3Äê 5ÄêµÄcalibration curve±ê×¼ÇúÏß
#1-year survival calibration curve
f1 <- cph(Surv(futime, fustat) ~ Age+Gender+Stage+T+N, x=T, y=T, surv=T, data=rt, time.inc=1)
cal1 <- calibrate(f1, cmethod="KM", method="boot", u=1, m=m, B=1000)
f3 <- cph(Surv(futime, fustat) ~ Age+Gender+Stage+T+N, x=T, y=T, surv=T, data=rt, time.inc=3.5)
cal3 <- calibrate(f3, cmethod="KM", method="boot", u=3, m=m, B=1000)
f5 <- cph(Surv(futime, fustat) ~ Age+Gender+Stage+T+N, x=T, y=T, surv=T, data=rt, time.inc=6.2)
cal5 <- calibrate(f5, cmethod="KM", method="boot", u=5, m=m, B=1000)
pdf(file="calibration.pdf",width=8,height=6)
plot(cal1,xlab="Nomogram-predicted OS(%)",ylab="Observed OS(%)",errbar.col="blue",
     col="blue",lwd=3,xlim=c(0.1,1),ylim=c(0.1,1))
par(new=T)
plot(cal3,col="yellow",lwd=3,xlim=c(0.1,1),ylim=c(0.1,1),xlab="",ylab="",errbar.col="yellow")
par(new=T)
plot(cal5,col="red",lwd=3,xlim=c(0.1,1),ylim=c(0.1,1),xlab="",ylab="",errbar.col="red")
legend("bottomright", c("one year","three years","five years"),lwd=2,bty="n",col=c("blue","yellow","red"),cex=1.5)
dev.off()


######ÉúÐÅ×ÔÑ§Íø: https://www.biowolf.cn/
######¿Î³ÌÁ´½Ó1: https://shop119322454.taobao.com
######¿Î³ÌÁ´½Ó2: https://ke.biowolf.cn
######¿Î³ÌÁ´½Ó3: https://ke.biowolf.cn/mobile
######¹â¿¡ÀÏÊ¦ÓÊÏä£ºseqbio@foxmail.com
######¹â¿¡ÀÏÊ¦Î¢ÐÅ: seqBio
