# Supplementary material for: N6-Methyladenosine RNA Methylation Regulator-Related Alternative Splicing (AS) Gene Signature Predicts Non–Small Cell Lung Cancer Prognosis
Source: Front Mol Biosci. 2021 Jun 11;8:657087. doi: 10.3389/fmolb.2021.657087 (PMC8226009; doi:10.3389/fmolb.2021.657087)
Supplement: Supplementary file 6 [file DataSheet1.ZIP › m6A.uniCox.R]

#install.packages('survival')
#install.packages('forestplot')

setwd("D:\\biowolf\\m6A\\20.uniCox")
library(survival)
library(forestplot)
options(forestplot_new_page = FALSE)
clrs <- fpColors(box="green",line="darkblue", summary="royalblue")             #¶¨ÒåÉ­ÁÖÍ¼ÑÕÉ«
rt=read.table("expTime.txt",header=T,sep="\t",check.names=F,row.names=1)

outTab=data.frame()
for(i in colnames(rt[,3:ncol(rt)])){
 cox <- coxph(Surv(futime, fustat) ~ rt[,i], data = rt)
 coxSummary = summary(cox)
 coxP=coxSummary$coefficients[,"Pr(>|z|)"]
 outTab=rbind(outTab,
              cbind(id=i,
              HR=coxSummary$conf.int[,"exp(coef)"],
              HR.95L=coxSummary$conf.int[,"lower .95"],
              HR.95H=coxSummary$conf.int[,"upper .95"],
              pvalue=coxSummary$coefficients[,"Pr(>|z|)"])
              )
}
write.table(outTab,file="uniCox.xls",sep="\t",row.names=F,quote=F)

#»æÖÆÉ­ÁÖÍ¼
rt=read.table("uniCox.xls",header=T,sep="\t",row.names=1,check.names=F)
data=as.matrix(rt)
HR=data[,1:3]
hr=sprintf("%.3f",HR[,"HR"])
hrLow=sprintf("%.3f",HR[,"HR.95L"])
hrHigh=sprintf("%.3f",HR[,"HR.95H"])
pVal=data[,"pvalue"]
pVal=ifelse(pVal<0.001, "<0.001", sprintf("%.3f", pVal))
tabletext <- 
  list(c(NA, rownames(HR)),
       append("pvalue", pVal),
       append("Hazard ratio",paste0(hr,"(",hrLow,"-",hrHigh,")")) )          #¶¨ÒåÍ¼Æ¬ÎÄ×Ö
pdf(file="forest.pdf",
       width = 6,             #Í¼Æ¬µÄ¿í¶È
       height = 4,            #Í¼Æ¬µÄ¸ß¶È
       )
forestplot(tabletext, 
           rbind(rep(NA, 3), HR),
           col=clrs,
           graphwidth=unit(50, "mm"),
           xlog=T,
           lwd.ci=2,
           boxsize=0.4,
           xlab="Hazard ratio"
           )
dev.off()
