# Supplementary material for: N6-Methyladenosine RNA Methylation Regulator-Related Alternative Splicing (AS) Gene Signature Predicts Non–Small Cell Lung Cancer Prognosis
Source: Front Mol Biosci. 2021 Jun 11;8:657087. doi: 10.3389/fmolb.2021.657087 (PMC8226009; doi:10.3389/fmolb.2021.657087)
Supplement: Supplementary file 10 [file Table4.XLSX]

## Sheet: LUAD
The risk signature of the AS events in LUAD
id	futime	fustat	LDB1|12935|AP	S100A14|7729|AP	FAM72A|9578|AT	RPS25|19054|ES	TMSB4X|88497|RI	PDDC1|13743|RI	PMP22|39340|AP	ABCC6|34219|AT	CENPK|72212|AT	SNRPA1|32758|ES	JOSD2|51205|ES	KIAA0586|27718|ES	DGKZ|15540|AP
TCGA-05-4395	0.00273973	1	0.4777	0.2357	0.8575	0.6406	0.7459	0.95	0.959	0.7	0.8693	0.9768	0.7762	0.9525	0.8284
TCGA-86-8281	0.00273973	0	0.5046	0.6407	0.6013	0.4926	0.8351	0.9834	0.6536	0.6371	0.575	0.9665	0.9019	0.8434	0.4001
TCGA-05-4244	0.00273973	0	0.3883	0.5886	0.7665	0.5938	0.896	1	0.7885	0.8228	0.8603	0.9281	0.9175	0.9539	0.4897
TCGA-05-4410	0.00273973	0	0.6504	0.8458	0.7637	0.6423	0.9826	1	0.62	0.8075	0.8349	0.9429	0.9071	0.9045	0.7732
TCGA-NJ-A4YI	0.0109589	1	0.6386	0.8833	0.6537	0.7918	0.9687	1	0.7682	0.5589	0.5568	0.9319	0.9277	0.8863	0.6672
TCGA-55-8506	0.030137	0	0.549	0.6513	0.8743	0.4211	1	0.9776	0.9457	0.8542	0.692	0.9884	0.9482	1	0.7582
TCGA-NJ-A55O	0.0356164	0	0.6476	0.415	0.6283	0.7043	0.9655	0.9878	0.8242	0.6822	0.4905	0.9624	0.9287	0.8863	0.8069
TCGA-35-3615	0.0383562	0	0.3686	0.5833	0.6741	0.593	0.9116	0.9952	0.6741	0.643	0.6884	0.9333	0.909	0.8887	0.3854
TCGA-NJ-A55A	0.0410959	0	0.5868	0.4598	0.4457	0.8549	0.9698	1	0.5841	0.7165	0.6887	0.9119	0.9744	1	0.5477
TCGA-97-7938	0.0493151	1	0.5527	0.714	0.5505	0.7599	0.8278	1	0.7016	0.686	0.6141	0.9355	0.9314	1	0.4888
TCGA-86-8672	0.0520548	1	0.5557	0.2921	0.85	0.3718	0.8578	0.9787	0.8453	0.4915	0.9046	0.9537	0.8184	1	0.8321
TCGA-50-6673	0.060274	1	0.4046	0.4598	0.7667	0.4465	0.6579	0.984	0.4132	0.8374	0.8254	0.943	0.9329	1	0.5816
TCGA-86-8074	0.0657534	0	0.5429	0.5316	0.8468	0.5996	0.8955	1	0.8838	0.9089	0.8562	0.9696	0.8695	0.9407	0.7331
TCGA-55-A493	0.0767123	0	0.3389	0.4982	0.8731	0.7465	0.9808	1	0.8611	0.5216	0.8528	0.9879	0.8608	0.854	0.7922
TCGA-93-A4JO	0.090411	1	0.4883	0.6137	0.508	0.8482	0.8972	1	0.5714	0.7463	0.7187	0.9253	0.8865	0.8068	0.4595
TCGA-91-6849	0.0958904	0	0.8235	0.6299	0.7709	0.4347	0.8716	0.9777	0.7859	0.7242	0.7388	0.954	0.8647	1	0.9114
TCGA-91-8499	0.0986301	0	0.2741	0.556825	0.8742	0.5606	0.5819	1	0.8476	0.8027	0.9538	0.9696	0.9076	0.9397	0.768
TCGA-73-4677	0.10411	1	0.5748	0.3949	0.446	0.5271	0.9463	1	0.7501	0.7184	0.7006	0.945	0.9586	0.9714	0.6991
TCGA-91-A4BC	0.120548	0	0.435	0.513763	0.8008	0.8022	0.9697	1	0.8912	0.8592	0.8257	0.9398	0.8862	1	0.7994
TCGA-99-8032	0.120548	0	0.5111	0.4714	0.8974	0.7579	0.9503	0.996	0.8951	0.8344	0.808	0.9629	0.883	1	0.6728
TCGA-55-8616	0.131507	0	0.6453	0.7259	0.6581	0.4618	0.9733	1	0.646	0.8401	0.8877	0.924	0.9182	1	0.6634
TCGA-NJ-A4YP	0.136986	0	0.5349	0.4109	0.9159	0.5452	0.9388	1	0.6953	0.6979	0.7967	0.9569	0.9373	0.9565	0.6821
TCGA-L9-A5IP	0.158904	1	0.2929	0.3502	0.8707	0.5006	0.8909	0.9712	0.9403	0.1013	0.7816	0.9902	0.8816	1	0.6903
TCGA-91-6830	0.164384	0	0.6853	0.48285	0.699	0.7438	0.8997	1	0.6306	0.7809	0.8452	0.9568	0.8662	1	0.5748
TCGA-64-5775	0.169863	1	0.4312	0.548411	0.8324	0.4191	0.5698	0.9392	0.9884	0.1961	0.917	0.9465	0.8588	0.957	0.9612
TCGA-05-5715	0.169863	0	0.6874	0.4598	0.6759	0.5671	0.6689	1	0.9267	0.9329	0.8659	0.9616	0.9618	1	0.5477
TCGA-MP-A4TC	0.20274	1	0.5043	0.2014	0.86	0.5169	0.8697	1	0.892	0.8145	0.8832	0.9552	0.8883	1	0.7997
TCGA-91-6835	0.216438	0	0.4962	0.5316	0.7471	0.7094	0.9372	1	0.7016	0.8622	0.7791	0.9345	0.8902	0.9657	0.4854
TCGA-95-8494	0.230137	0	0.4039	0.6615	0.7653	0.7028	0.8727	0.9906	0.9348	0.7335	0.878	0.9847	0.8231	1	0.6315
TCGA-MN-A4N5	0.230137	0	0.4028	0.6736	0.7718	0.7482	0.9692	1	0.7769	0.4432	0.8476	0.9603	0.9383	1	0.6819
TCGA-95-7562	0.238356	1	0.3735	0.6541	0.8527	0.5102	0.7888	0.9914	0.859	0.9315	0.9202	0.9886	0.8938	0.7768	0.8286
TCGA-05-4415	0.249315	1	0.333	0.6117	0.9182	0.7203	0.6395	0.9138	0.7328	0.7635	0.8412	0.985	0.7678	1	0.815
TCGA-44-2666	0.265753	1	0.441	0.6304	0.4617	0.6194	1	1	0.6419	0.6204	0.4477	0.8327	1	1	0.6246
TCGA-55-A490	0.271233	1	0.4239	0.505389	0.9185	0.2486	1	1	0.9665	0.9277	0.8311	0.9926	0.7077	1	0.7246
TCGA-86-A4D0	0.317808	1	0.3577	0.8147	0.974	0.7426	0.9235	0.9794	0.8295	0.7572	0.8912	0.9607	0.8396	0.957	0.9661
TCGA-55-6975	0.323288	1	0.3213	0.51385	0.9163	0.6539	0.723	1	0.8067	0.7046	0.8748	0.9842	0.8817	0.9444	0.5441
TCGA-50-6591	0.326027	1	0.2597	0.516371	0.9306	0.7042	0.5962	1	0.9111	0.7028	0.7874	0.9876	0.9569	1	0.9352
TCGA-55-7727	0.326027	0	0.48	1	0.9462	0.8444	1	1	0.5941	0.8631	0.8316	0.9137	0.9367	1	0.602356
TCGA-05-4250	0.331507	1	0.2797	0.2634	0.8658	0.3558	0.8606	1	0.8896	0.755	0.933	0.9523	0.8978	0.9533	0.6698
TCGA-86-8055	0.339726	1	0.638	0.6651	0.7537	0.6908	0.89	0.9845	0.8367	0.7199	0.9122	0.9148	0.9207	1	0.4793
TCGA-69-8255	0.353425	0	0.5157	0.495038	0.8471	0.558	0.9731	0.9762	0.6432	0.7896	0.7527	0.9682	0.8026	0.871	0.7155
TCGA-73-4670	0.358904	0	0.3893	0.1744	0.9478	0.3545	0.8131	0.8822	0.7116	0.8801	0.9118	0.9647	0.9128	0.8708	0.842
TCGA-38-A44F	0.364384	0	0.5273	0.1777	0.5533	0.7461	0.991	0.9855	0.7289	0.6603	0.7863	0.8857	0.9594	0.8597	0.5054
TCGA-69-7978	0.367123	0	0.5313	0.0946	0.6867	0.6667	0.8702	1	0.8308	0.6444	0.8083	0.9579	0.9099	1	0.7212
TCGA-86-8056	0.380822	0	0.6547	0.3422	0.5045	0.7304	0.8826	0.991	0.4943	0.8109	0.707	0.9266	0.907	1	0.5004
TCGA-62-8394	0.380822	1	0.407	0.3896	0.7772	0.687	0.9511	1	0.7726	0.708	0.9078	0.9848	0.9501	1	0.8345
TCGA-67-6216	0.386301	0	0.5593	1	0.7467	0.5227	0.9083	0.9893	0.9311	0.7036	0.8046	0.9146	0.8966	1	0.7774
TCGA-05-5423	0.413699	0	0.6604	1	0.2978	0.6567	0.8928	0.9849	0.8139	0.9683	0.9187	0.9041	0.9824	1	0.4428
TCGA-55-8092	0.421918	1	0.5458	0.075	0.9008	0.684	0.9912	0.9744	0.6904	0.8404	0.824	0.9467	0.7855	0.929	0.7036
TCGA-MP-A4T8	0.441096	1	0.4623	0.1791	0.9173	0.6623	0.9157	0.9836	0.8735	0.6076	0.7601	0.9461	0.9103	0.6902	0.8906
TCGA-97-8174	0.449315	1	0.7081	0.9171	0.4352	0.6245	0.9359	1	0.5767	0.6893	0.5654	0.8486	0.9715	1	0.265
TCGA-69-7765	0.452055	0	0.5026	0.5933	0.8945	0.6611	0.9348	1	0.8949	0.8544	0.857	0.9474	0.8668	1	0.5426
TCGA-MP-A4T7	0.457534	1	0.4479	0.2599	0.9622	0.5447	0.9714	0.9899	0.7437	0.6598	0.8462	0.9364	0.8848	0.6902	0.8028
TCGA-55-6712	0.468493	1	0.5512	0.415	0.8398	0.4996	0.81	0.9904	0.7409	0.3742	0.857	0.9379	0.8817	1	0.6678
TCGA-78-7146	0.473973	1	0.2958	0.1569	0.9182	0.5017	0.6851	1	0.9767	0.4879	0.945	0.9684	0.7369	1	0.9167
TCGA-67-6215	0.476712	0	0.4973	0.8864	0.8196	0.5762	0.8328	0.9913	0.8803	0.7563	0.6752	0.9164	0.9397	1	0.7327
TCGA-55-6978	0.482192	1	0.3723	0.1395	0.735	0.494	0.7939	0.9928	0.8808	0.8312	0.8407	0.9669	0.8769	0.8528	0.6636
TCGA-78-7158	0.490411	1	0.5488	0.8314	0.803	0.7198	0.8508	1	0.7575	0.7745	0.7405	0.9266	0.9206	0.9453	0.7774
TCGA-86-6851	0.490411	0	0.4934	0.7355	0.7507	0.7676	0.9927	0.995	0.6067	0.7461	0.7024	0.9557	0.8977	0.9672	0.7474
TCGA-35-4123	0.49863	0	0.4987	0.6994	0.6142	0.4052	0.7173	0.9924	0.811	0.8334	0.9141	0.9396	0.8396	0.7512	0.7945
TCGA-69-7974	0.50411	0	0.4415	0.5894	0.6763	0.4827	0.9417	0.9956	0.7519	0.7379	0.8143	0.9522	0.9066	0.9297	0.7043
TCGA-93-8067	0.509589	0	0.1471	0.362	0.8536	0.6083	0.7903	1	0.8276	0.7506	0.8015	0.9745	0.9369	1	0.7236
TCGA-69-7761	0.509589	0	0.553	0.0513	0.8541	0.6494	0.8819	1	0.7598	0.6983	0.9025	0.9747	0.8536	0.9093	0.6523
TCGA-55-7914	0.512329	1	0.5342	0.7989	0.722	0.5826	0.8471	1	0.8694	0.6805	0.8782	0.9005	0.898	0.9057	0.9194
TCGA-50-6595	0.517808	1	0.5588	0.57497	0.7475	0.5729	0.4908	1	0.8396	0.7938	0.9748	0.9605	0.8913	0.8456	0.6539
TCGA-L9-A443	0.528767	1	0.4251	0.8502	0.7152	0.7574	0.9846	0.9951	0.5809	0.6092	0.7319	0.9642	0.9545	1	0.9248
TCGA-69-7760	0.553425	0	0.3823	0.6651	0.9334	0.6387	0.6622	1	0.9111	0.6933	0.8795	0.9739	0.8199	1	0.847
TCGA-71-8520	0.575342	1	0.3802	0.7109	0.7475	0.719	0.9846	1	0.7465	0.87	0.8648	0.9689	0.9552	1	0.6804
TCGA-44-7662	0.59726	0	0.4574	0.2985	0.7503	0.6427	0.9498	0.9927	0.7938	0.8806	0.9066	0.9574	0.8556	0.9269	0.6928
TCGA-91-6848	0.613699	0	0.4417	0.541075	0.9057	0.8187	0.7658	1	0.9923	0.6644	0.8379	0.941	0.917	0.9426	0.7574
TCGA-35-4122	0.616438	0	0.4552	0.4328	0.7276	0.4973	0.6629	0.9404	0.9465	0.8928	0.9582	0.9583	0.8697	1	0.6129
TCGA-69-7973	0.630137	0	0.4026	0.5865	0.9461	0.5454	0.9892	0.9817	0.8158	0.9061	0.8602	0.9554	0.8432	0.966	0.8221
TCGA-55-6979	0.649315	1	0.5579	0.6137	0.7735	0.6639	0.7923	1	0.7647	0.7801	0.9117	0.9491	0.9181	1	0.6717
TCGA-55-7284	0.665753	1	0.7456	0.1353	0.4547	0.5842	0.9327	0.9928	0.6572	0.7438	0.6767	0.7991	0.9769	1	0.5893
TCGA-78-7536	0.668493	1	0.2877	0.9035	0.9343	0.6366	0.8686	0.9956	0.766	0.8275	0.8072	0.9305	0.8533	0.9195	0.7522
TCGA-05-4402	0.668493	1	0.577	0.6484	0.7237	0.623	0.9028	0.9785	0.7938	0.8141	0.857	0.9719	0.9036	1	0.525
TCGA-50-5072	0.684932	1	0.3306	0.1142	0.9283	0.5051	0.5806	1	0.7622	0.7448	0.955	0.9821	0.7812	1	0.8676
TCGA-71-6725	0.70137	0	0.5451	0.6299	0.7005	0.6449	0.6395	0.9956	0.8988	0.8934	0.8514	0.9095	0.9488	0.9276	0.7898
TCGA-50-5936	0.70411	1	0.3461	0.526411	0.899	0.5866	0.8948	0.9591	0.9104	0.8195	0.9309	0.9654	0.8627	1	0.577
TCGA-78-7166	0.706849	1	0.4304	0.492417	0.9371	0.4843	0.9154	0.9453	0.8825	0.554	0.8116	0.9848	0.8542	1	0.6127
TCGA-49-AAR9	0.712329	1	0.3371	0.614038	0.9634	0.5821	0.8027	0.9795	0.858	0.7181	0.8007	0.9817	0.9072	0.8881	0.9716
TCGA-44-8120	0.712329	0	0.4241	0.7028	0.4918	0.6053	0.7639	0.988	0.7698	0.8109	0.7104	0.9223	0.9036	1	0.6646
TCGA-35-5375	0.723288	0	0.4761	0.5691	0.7381	0.4783	0.718	0.9495	0.7261	0.917	0.9464	0.9785	0.7236	1	0.725
TCGA-49-4507	0.734247	1	0.277	0.185	0.8885	0.4052	0.7936	0.9454	0.7472	0.622	0.9004	0.9796	0.8121	1	0.6791
TCGA-05-4418	0.750685	1	0.4955	0.0647	0.7658	0.4293	0.8444	0.9661	0.7686	0.725	0.88	0.9762	0.8451	0.8931	0.682
TCGA-05-5429	0.753425	1	0.5011	0.54952	0.8556	0.4547	0.7665	1	0.9259	0.9061	0.9561	0.9175	0.893	0.841	0.8084
TCGA-73-4676	0.769863	1	0.5017	0.4538	0.827	0.3308	0.5576	1	0.8601	0.8195	0.9356	1	0.8383	1	0.6928
TCGA-50-5930	0.772603	1	0.5108	0.496262	0.8494	0.4485	1	1	0.835	0.595	0.9272	0.9742	0.819	1	0.7313
TCGA-44-8119	0.780822	0	0.5505	0.5337	0.9327	0.5696	0.8873	0.9583	0.951	0.8087	0.8057	0.955	0.8792	0.9743	0.6913
TCGA-44-A47B	0.786301	0	0.4615	0.5514	0.7757	0.8158	0.9587	1	0.7806	0.8289	0.6704	0.9263	0.9005	1	0.7883
TCGA-78-7161	0.79726	1	0.4278	0.486	0.7198	0.7062	0.9173	0.9946	0.8601	0.6597	0.4705	0.8905	0.8823	1	0.6038
TCGA-4B-A93V	0.821918	1	0.464	0.532256	0.8339	0.6644	0.9708	0.992	0.848	0.9017	0.6646	0.9725	0.6522	0.7959	0.9288
TCGA-05-4396	0.830137	1	0.4293	0.1791	0.8389	0.7408	0.8447	1	0.6948	0.6169	0.608	0.9697	0.8871	1	0.9189
TCGA-L9-A444	0.841096	0	0.5541	0.57578	0.6905	0.8655	0.979	0.9891	0.7498	0.8674	0.7497	0.972	0.9257	1	0.8021
TCGA-MP-A4TD	0.841096	1	0.5162	0.3949	0.7647	0.8081	0.9551	1	0.7099	0.7158	0.5807	0.9164	0.8133	1	0.6559
TCGA-50-7109	0.843836	1	0.4896	0.535	0.8052	0.7633	0.9656	0.9806	0.756	0.9217	0.8687	0.9683	0.7956	0.9069	0.7182
TCGA-91-6831	0.849315	0	0.6241	0.56262	0.9361	0.5538	0.9106	0.9861	0.7421	0.8778	0.885	0.9581	0.8634	1	0.7556
TCGA-78-7542	0.879452	1	0.3869	0.2612	0.9322	0.6893	0.8442	0.9806	1	0.6055	0.9474	0.9895	0.9532	0.9681	0.8058
TCGA-78-8660	0.879452	1	0.5019	0.362	0.6184	0.5651	0.9434	1	0.6901	0.6886	0.8845	0.9482	0.8489	1	0.826
TCGA-91-6828	0.884932	0	0.5478	0.6942	0.7349	0.7607	0.9417	0.9784	0.7811	0.7426	0.7174	0.9006	0.8749	1	0.6237
TCGA-MP-A4TF	0.920548	1	0.2113	0.0891	0.9657	0.8845	0.9523	1	0.9575	0.6278	0.8662	0.9587	0.8625	0.9069	0.6464
TCGA-50-6593	0.920548	1	0.5367	0.575	0.7597	0.3972	0.7022	1	0.7665	0.907	0.7802	0.9719	0.9174	1	0.6273
TCGA-MP-A4TJ	0.928767	1	0.6382	0.4477	0.6052	0.6476	0.9885	0.9833	0.7589	0.7592	0.7784	0.9133	0.9268	1	0.4871
TCGA-73-A9RS	0.931507	1	0.3622	0.56888	0.9171	0.3683	1	0.9443	0.8114	0.7105	0.8737	0.9827	0.8605	0.8931	0.8778
TCGA-55-7907	0.939726	1	0.3698	0.6407	0.836	0.6383	0.8465	1	0.7668	0.8126	0.8055	0.9822	0.9394	0.8898	0.6127
TCGA-44-A47G	0.961644	0	0.5684	0.9288	0.7053	0.7819	0.9889	0.9904	0.732	0.6058	0.8328	0.9523	0.901	1	0.7678
TCGA-86-8585	0.967123	0	0.3538	0.362	0.8879	0.4779	0.9651	0.9896	0.6429	0.7332	0.8535	0.9467	0.7816	1	0.9181
TCGA-38-4631	0.969863	1	0.3939	0.474325	0.6585	0.4214	0.6811	1	0.9743	0.7664	0.9518	0.9716	0.9466	1	0.8742
TCGA-49-6761	0.969863	0	0.4196	0.3797	0.9056	0.6095	0.729	0.8938	0.8367	0.8808	0.8924	0.9576	0.9466	1	0.9028
TCGA-05-4422	1	0	0.659	0.7366	0.7571	0.5832	0.9656	0.968	0.9169	0.6681	0.7795	0.948	0.7977	1	0.6929
TCGA-50-6594	1.0137	1	0.5868	0.4509	0.529	0.4192	0.7057	1	0.8936	0.8055	0.7908	0.9885	0.8442	0.8699	0.599
TCGA-91-6840	1.01918	0	0.3842	0.5795	0.5399	0.7324	0.9426	0.9813	0.4269	0.6819	0.881	0.9216	0.8183	1	0.6773
TCGA-55-8620	1.0274	1	0.349	0.546433	0.8936	0.7386	0.9803	1	0.7127	0.9077	0.8263	0.9943	0.9155	1	0.8626
TCGA-86-6562	1.03014	1	0.4562	0.1158	0.7891	0.6028	0.9371	1	0.7755	0.9063	0.8507	0.9502	0.9424	1	0.6989
TCGA-95-7944	1.03288	0	0.3138	0.8195	0.9098	0.4367	0.9506	0.9614	0.9309	0.8238	0.8128	0.9598	0.918	1	0.8004
TCGA-44-8117	1.05479	0	0.6733	0.549233	0.6163	0.5011	0.6743	0.9862	0.7316	0.8983	0.7305	0.9365	0.8962	0.9412	0.5654
TCGA-49-4490	1.05479	1	0.5868	0.4427	0.6939	0.4706	0.8979	1	0.9248	0.7517	0.6563	0.9455	0.9029	1	0.6315
TCGA-67-3774	1.05479	0	0.5632	0.7394	0.5469	0.7132	0.8646	0.9702	0.6001	0.6698	0.818	0.9556	0.9224	0.865	0.5975
TCGA-69-7979	1.11781	0	0.4709	0.3039	0.7865	0.6299	0.7941	0.9903	0.9488	0.7308	0.7522	0.9756	0.9534	1	0.9157
TCGA-44-A4SU	1.12055	1	0.4908	0.2985	0.7923	0.793	0.9846	0.9944	0.8322	0.6885	0.6091	0.9359	0.966	0.8256	0.5832
TCGA-69-8254	1.12055	0	0.6823	0.5078	0.482	0.7017	0.9611	0.994	0.5914	0.6513	0.5798	0.916	0.965	1	0.5094
TCGA-69-7980	1.12603	0	0.2867	0.714	0.7258	0.5957	0.9314	0.9955	0.6599	0.7473	0.7571	0.9675	0.8908	1	0.7739
TCGA-69-7764	1.13425	0	0.4885	0.7573	0.5145	0.7663	0.9774	1	0.6671	0.8141	0.4621	0.9255	1	1	0.6966
TCGA-62-A46Y	1.13425	1	0.4243	0.5909	0.7698	0.5113	0.9686	1	0.8367	0.7835	0.8711	0.9375	0.9301	1	0.6714
TCGA-86-A4P7	1.13699	0	0.506	0.57031	0.6593	0.7839	0.9673	1	0.7098	0.7506	0.5865	0.8963	0.9446	1	0.6692
TCGA-44-A4SS	1.13699	0	0.5761	0.3272	0.7803	0.7364	0.8711	0.9869	0.9041	0.4574	0.8285	0.97	0.9364	0.9176	0.7356
TCGA-55-8619	1.13973	0	0.7315	0.8195	0.5602	0.7298	0.9628	0.9916	0.7004	0.6148	0.727	0.9051	0.937	1	0.4324
TCGA-91-6836	1.14247	0	0.1818	0.54061	0.9214	0.725	0.8272	1	0.8559	0.9663	0.9241	0.9848	0.8249	0.9019	0.8151
TCGA-55-8507	1.14521	0	0.2676	0.7989	0.8787	0.6991	0.9877	1	0.7463	0.8484	0.7514	0.9231	0.8913	0.8213	0.7216
TCGA-67-6217	1.15616	0	0.7497	0.7823	0.3664	0.8387	0.9726	0.9819	0.7266	0.8488	0.6195	0.9282	0.9121	1	0.7664
TCGA-86-8668	1.1589	0	0.5318	0.8131	0.768	0.804	0.9834	1	0.6946	0.7539	0.6764	0.9167	0.9661	1	0.4242
TCGA-53-7813	1.16164	0	0.542	0.432867	0.9417	0.7933	0.9632	1	0.9348	0.9119	0.7819	0.978	0.9226	1	0.727356
TCGA-05-4384	1.16712	0	0.5773	0.4598	0.5131	0.568	0.9588	1	0.582	0.5514	0.692	0.9619	0.9606	1	0.3961
TCGA-69-8253	1.16712	0	0.4041	0.5241	0.7074	0.5327	0.8774	0.962	0.8417	0.7047	0.529	0.947	0.9546	1	0.5067
TCGA-67-3773	1.16986	0	0.7637	0.7867	0.4081	0.7172	0.8789	0.9638	0.8132	0.7612	0.791	0.8531	0.9565	1	0.2834
TCGA-49-4505	1.1726	1	0.5898	0.4661	0.4461	0.4567	0.9188	1	0.7735	0.7573	0.6901	0.9106	0.9166	1	0.7264
TCGA-MP-A4TI	1.17534	1	0.4649	0.415	0.7799	0.7858	0.9598	1	0.8632	0.5304	0.8356	0.9564	0.9058	1	0.6117
TCGA-50-5931	1.18904	1	0.3395	0.547338	0.9179	0.4173	0.8718	0.9783	0.4777	0.734	0.9032	0.9564	0.9241	0.8898	0.3212
TCGA-91-8497	1.18904	1	0.8005	0.8882	0.4237	0.6452	0.9934	1	0.6286	0.6309	0.7374	0.9271	0.9356	0.8931	0.5389
TCGA-97-8179	1.19178	0	0.4489	1	0.8551	0.8078	0.9406	1	0.6656	0.7731	0.7995	0.9628	0.9234	0.9354	0.1407
TCGA-55-6543	1.19178	0	0.7715	0.362	0.4143	0.6299	0.9524	1	0.8551	0.7767	0.7406	0.862	0.9548	1	0.6265
TCGA-L4-A4E6	1.19178	0	0.6821	0.5697	0.4201	0.787	0.986	0.9926	0.6679	0.5782	0.5741	0.8558	0.9232	1	0.3028
TCGA-55-8505	1.20548	0	0.5738	0.0593	0.8943	0.6081	0.9557	0.9727	0.6809	0.7123	0.8639	0.9406	0.8932	0.8863	0.8635
TCGA-55-A4DF	1.20548	1	0.5834	0.4095	0.9269	0.9019	0.9785	1	0.9267	0.6987	0.8762	0.9638	0.7755	1	0.902
TCGA-L9-A50W	1.21096	1	0.6664	0.7109	0.5788	0.6394	0.9711	1	0.7293	0.676	0.644	0.9157	0.9461	1	0.7185
TCGA-55-7725	1.21096	0	0.7951	0.8806	0.8823	0.7589	0.8511	1	0.5444	0.8688	0.7857	0.8714	0.8424	1	0.587233
TCGA-62-8398	1.21644	1	0.4162	0.112	0.8552	0.5146	0.9294	0.992	0.4976	0.591	0.9147	0.989	0.8207	0.9354	0.5041
TCGA-86-8359	1.21644	1	0.4282	0.6363	0.6986	0.591	0.8263	1	0.9126	0.8177	0.6563	0.9502	0.9008	1	0.9081
TCGA-55-8615	1.22192	0	0.318	0.2745	0.8263	0.4092	0.8665	0.9842	0.454	0.7652	0.818	0.9143	0.8645	1	0.5577
TCGA-38-6178	1.2274	0	0.5972	0.321	0.3732	0.8026	1	1	0.9348	0.9197	0.8635	0.966	0.9318	0.9304	0.6515
TCGA-67-4679	1.2274	0	0.7783	0.7654	0.6542	0.8921	0.9534	0.9836	0.6576	0.6506	0.639	0.9047	0.9833	1	0.5848
TCGA-05-4417	1.24658	0	0.4793	0.7573	0.8125	0.3971	0.781	0.9858	0.6744	0.9165	0.8086	0.9575	0.812	1	0.6219
TCGA-05-5420	1.25205	0	0.5019	0.448113	0.6436	0.6548	0.7774	0.8718	0.8367	0.9231	0.942	0.9269	0.8966	1	0.5104
TCGA-05-4434	1.25205	1	0.5508	0.4071	0.8042	0.6889	0.9548	0.9937	0.7925	0.6194	0.8448	0.9683	0.8773	0.976	0.3524
TCGA-50-5939	1.26027	1	0.4991	0.362	0.8543	0.6493	0.9442	0.9749	0.8289	0.42	0.9473	0.971	0.9342	1	0.6163
TCGA-55-8087	1.26575	0	0.5087	0.7885	0.5061	0.7706	0.9501	1	0.7227	0.7838	0.5343	0.8731	0.9582	1	0.5792
TCGA-55-6970	1.27123	1	0.4228	0.2487	0.855	0.3537	0.9015	0.9771	0.7149	0.7588	0.8961	0.9767	0.8669	0.9255	0.5655
TCGA-44-A47A	1.27671	0	0.6079	0.8733	0.6357	0.6627	0.9846	1	0.5538	0.5969	0.8002	0.8898	0.9327	1	0.678
TCGA-73-4668	1.27945	0	0.546	0.4778	0.7964	0.7616	0.9278	0.9887	0.956	0.829	0.7615	0.9702	0.8718	0.962	0.7872
TCGA-55-7816	1.28219	1	0.6741	0.56892	0.5325	0.6948	0.9191	1	0.8872	0.695	0.7802	0.9052	0.9267	0.9392	0.4603
TCGA-97-8176	1.28219	1	0.2468	0.1754	0.8482	0.567	0.8511	0.9916	0.8801	0.5207	0.8496	0.9916	0.7747	1	0.7266
TCGA-55-8299	1.28493	1	0.4039	0.3122	0.857	0.4674	0.8926	0.9918	0.9179	0.6197	0.7911	0.9653	0.9627	0.841	0.0627
TCGA-95-7948	1.30411	0	0.6292	0.714	0.5507	0.6002	0.6346	1	0.818	0.8976	0.6663	0.8546	0.9879	1	0.8443
TCGA-55-8097	1.30411	0	0.528	0.6369	0.5002	0.7142	0.9329	0.9956	0.5699	0.6872	0.5413	0.8349	0.9313	0.9093	0.4897
TCGA-L9-A8F4	1.30411	0	0.3665	0.3983	0.8659	0.5892	0.9908	0.9946	0.8359	0.5332	0.783	0.9477	0.8205	0.9417	0.6523
TCGA-95-7947	1.30685	0	0.6904	0.0602	0.8383	0.655	0.9878	0.9939	0.6859	0.7617	0.7955	0.9677	0.9871	0.9737	0.8177
TCGA-55-8302	1.30959	0	0.3311	0.415	0.7652	0.6644	0.9835	0.9943	0.7192	0.687	0.7413	0.9872	0.8605	1	0.621
TCGA-50-5051	1.30959	1	0.7636	0.7259	0.9331	0.6801	0.9403	0.9915	0.672	0.6999	0.7353	0.936	0.8384	1	0.6884
TCGA-55-A494	1.31781	0	0.3213	0.6893	0.8802	0.6694	0.9958	0.9951	1	0.6623	0.5575	0.9291	0.9261	0.8167	0.7353
TCGA-97-7941	1.32603	0	0.5885	0.61296	0.4189	0.598	0.9864	0.9847	0.6058	0.5705	0.6873	0.9386	0.9584	1	0.6228
TCGA-44-A479	1.33151	0	0.4666	0.8502	0.7607	0.7451	0.9343	1	0.8737	0.8335	0.7458	0.9452	0.9318	1	0.7875
TCGA-55-7573	1.33425	0	0.6792	0.723	0.5255	0.7771	0.9684	1	0.6372	0.8024	0.4796	0.9023	0.9109	1	0.3183
TCGA-49-6742	1.33699	1	0.2886	0.491233	0.9028	0.5635	0.7663	0.9288	0.8441	0.7365	0.8809	0.9905	0.9129	1	0.8737
TCGA-91-7771	1.34795	0	0.5559	0.7186	0.6967	0.6516	0.9607	1	0.5045	0.7227	0.7946	0.963	0.9638	0.8729	0.5506
TCGA-97-8177	1.36712	0	0.7518	0.8225	0.5816	0.5562	0.9221	0.9938	0.8888	0.8727	0.7615	0.8902	0.9234	1	0.3208
TCGA-44-6779	1.36986	1	0.6093	0.1543	0.8476	0.688	0.7212	1	0.8012	0.133	0.8928	0.9964	0.827	1	0.7707
TCGA-95-7043	1.37808	1	0.5297	0.560522	0.9337	0.5982	0.894	0.9805	0.797	0.5899	0.8652	0.944	0.8464	1	0.7898
TCGA-91-8496	1.38356	0	0.8527	0.8949	0.4453	0.7229	0.7846	0.9795	0.5838	0.913	0.8337	0.8016	0.9226	1	0.4195
TCGA-S2-AA1A	1.40548	0	0.6702	0.5155	0.4403	0.7546	0.9459	0.983	0.5889	0.6775	0.5749	0.924	0.9082	1	0.5029
TCGA-55-8621	1.41096	0	0.6117	0.6484	0.5443	0.6543	0.9686	0.9905	0.6956	0.6343	0.7461	0.9184	0.9504	0.929	0.2435
TCGA-55-8204	1.41096	0	0.2852	0.0864	0.7996	0.6443	0.8297	0.9846	0.8745	0.7717	0.8946	0.9569	0.9103	1	0.2554
TCGA-55-8514	1.42466	0	0.6898	0.795	0.5177	0.787	0.9877	1	0.9372	0.8178	0.4496	0.9356	0.9523	1	0.7534
TCGA-49-6745	1.43014	0	0.3642	0.2969	0.7461	0.6099	0.6359	1	0.6432	0.7679	0.9358	0.9732	0.8932	0.958	0.6644
TCGA-93-A4JQ	1.4411	0	0.6041	0.362	0.7283	0.7825	0.9781	1	0.7646	0.4779	0.8946	0.9664	0.9313	1	0.5653
TCGA-93-7348	1.45479	0	0.5295	0.7643	0.7738	0.7267	0.8817	1	0.6484	0.8404	0.7685	0.831	0.9713	1	0.5651
TCGA-55-8301	1.46301	0	0.503	0.608	0.8133	0.5229	0.9615	0.9919	0.78	0.8039	0.7669	0.9608	0.8966	1	0.585
TCGA-55-8614	1.46849	0	0.3347	0.6651	0.8613	0.6394	0.9495	1	0.8951	0.5432	0.7706	0.9666	0.932	1	0.4953
TCGA-55-7911	1.47123	0	0.3194	0.2847	0.8666	0.667	0.9718	0.9885	0.8367	0.6203	0.9301	0.9756	0.9021	1	0.6476
TCGA-55-8510	1.47671	0	0.4402	1	0.6839	0.665	0.9618	0.9892	0.818	0.6947	0.8379	0.9411	0.8954	1	0.5378
TCGA-97-A4M3	1.47945	0	0.3882	0.8362	0.5923	0.6762	0.9082	0.9771	0.5014	0.5059	0.7027	0.9681	0.9118	0.9212	0.7146
TCGA-55-8094	1.48219	0	0.5357	0.3843	0.9685	0.5735	0.973	0.9821	0.6777	0.7542	0.8445	0.9844	0.7986	1	0.7561
TCGA-97-8172	1.49315	0	0.6108	0.7186	0.4742	0.6691	0.9911	1	0.5335	0.6388	0.449	0.8825	0.9582	1	0.4183
TCGA-55-A57B	1.49589	0	0.5412	0.8667	0.5356	0.7088	0.9578	0.9924	0.4808	0.6735	0.5513	0.9558	0.9709	1	0.4498
TCGA-55-8203	1.49863	0	0.4745	0.4171	0.8472	0.6882	0.9743	1	0.462	0.8686	0.8278	0.9602	0.89	0.9317	0.7425
TCGA-J2-A4AD	1.50685	1	0.411	0.362	0.7627	0.7801	0.846	1	0.827	0.6891	0.8089	0.9785	0.9201	1	0.7674
TCGA-97-8175	1.50959	0	0.4191	0.6999	0.7639	0.5454	0.8804	0.9961	0.5609	0.8039	0.8526	0.9531	0.9436	1	0.5527
TCGA-55-8511	1.51233	0	0.5024	0.075	0.8795	0.4969	0.9746	1	0.8282	0.6697	0.818	0.9567	0.9234	1	0.8894
TCGA-95-A4VN	1.51507	0	0.3179	0.4032	0.8679	0.596	0.9473	1	0.8566	0.4574	0.7868	0.9901	0.8865	1	0.6211
TCGA-44-7661	1.52603	1	0.4224	0.4469	0.8672	0.5669	0.9394	0.9786	0.5525	0.7471	0.9004	0.9667	0.8996	0.8826	0.617
TCGA-55-7913	1.53699	1	0.4003	0.0464	0.9703	0.5695	0.8844	1	0.636	0.8656	0.8415	0.9794	0.7613	0.9382	0.8246
TCGA-97-7937	1.54521	0	0.6109	0.7573	0.8183	0.8052	0.9196	1	0.8649	0.9049	0.8402	0.9342	0.8891	0.9616	0.6792
TCGA-L9-A7SV	1.54795	0	0.6329	0.5811	0.8275	0.6605	0.9675	0.9939	0.9185	0.7995	0.5836	0.9417	0.8889	1	0.6565
TCGA-55-7903	1.55342	0	0.4302	0.5022	0.8849	0.7066	0.9709	1	0.8764	0.6578	0.7257	0.9145	0.9254	1	0.8559
TCGA-97-8171	1.55616	0	0.7406	0.8195	0.811	0.8136	0.9902	0.9947	0.8235	0.8425	0.5621	0.9603	0.9741	1	0.7628
TCGA-97-A4M6	1.55616	0	0.604	0.53144	0.5824	0.7497	0.9784	1	0.8423	0.6509	0.7547	0.9125	0.9503	1	0.6376
TCGA-95-7567	1.55616	0	0.3925	0.7534	0.8422	0.4378	0.6807	1	0.7435	0.8501	0.8555	0.9477	0.947	1	0.7838
TCGA-67-3772	1.56986	0	0.6183	0.7597	0.6167	0.7099	0.8027	1	0.7446	0.9605	0.9137	0.9203	0.9617	1	0.7414
TCGA-44-7669	1.5726	1	0.4345	0.7989	0.8745	0.7367	0.9177	0.9807	0.8278	0.759	0.8107	0.9796	0.8902	0.9276	0.7396
TCGA-05-4403	1.58356	0	0.6668	0.1395	0.5295	0.5031	0.7566	0.9923	0.7941	0.7393	0.9437	0.8885	0.9697	0.8915	0.531
TCGA-L4-A4E5	1.58356	0	0.4918	0.50458	0.9405	0.7073	1	1	0.9612	0.7262	0.7986	0.9244	0.9114	1	0.8225
TCGA-93-A4JP	1.58356	0	0.6236	0.362	0.6756	0.9205	0.9891	1	0.5716	0.658	0.7056	0.9318	0.9374	0.9491	0.2887
TCGA-MP-A4TK	1.59452	1	0.5348	0.51603	0.8025	0.8263	0.9361	1	0.9062	0.3855	0.8097	0.9179	0.8311	1	0.7911
TCGA-78-7147	1.60548	1	0.4126	0.674	0.9	0.6889	0.9075	1	0.7545	0.821	0.9048	0.9263	0.9236	1	0.9092
TCGA-69-A59K	1.61918	0	0.4922	0.773	0.5732	0.4537	0.8877	1	0.7892	0.4891	0.7227	0.9487	0.7794	1	0.5011
TCGA-44-7660	1.62192	0	0.2954	0.507211	0.9335	0.7715	0.7835	1	0.8077	0.5105	0.8141	0.9438	0.8702	1	0.5042
TCGA-78-7154	1.62466	1	0.4291	0.0418	0.9387	0.5748	0.9132	0.9539	0.547	0.5089	0.9591	0.9633	0.7556	1	0.7146
TCGA-62-A46P	1.6274	1	0.7299	0.514289	0.718	0.8249	0.954	1	1	0.7951	0.7204	1	0.9348	0.567968	0.7806
TCGA-44-6145	1.63014	0	0.594	0.2745	0.8228	0.8266	0.8499	0.9854	0.8332	0.8547	0.692	0.9727	0.8146	1	0.665
TCGA-55-A492	1.63288	0	0.5568	0.6449	0.5575	0.7292	0.9741	1	0.4822	0.3998	0.7238	0.9606	0.9216	1	0.637663
TCGA-55-8090	1.63836	1	0.3722	0.3233	0.6796	0.5274	0.9487	1	0.7477	0.5762	0.7942	0.9505	0.9383	1	0.708
TCGA-55-8205	1.6411	0	0.4498	0.415	0.7034	0.6003	0.93	0.9968	0.8137	0.7856	0.8377	0.9606	0.8336	0.9108	0.7136
TCGA-55-8091	1.64384	0	0.6565	0.56586	0.5834	0.5237	0.9305	0.9932	0.7911	0.7785	0.7938	0.9072	0.9482	1	0.5212
TCGA-97-A4M1	1.64658	0	0.7255	0.7394	0.3949	0.813	0.9917	1	0.5764	0.6349	0.6276	0.8267	0.9783	1	0.3537
TCGA-NJ-A55R	1.65205	0	0.6043	0.5811	0.8941	0.9012	0.9696	0.9947	0.813	0.5376	0.6805	0.976	0.8892	1	0.6411
TCGA-91-A4BD	1.65205	0	0.6805	0.7109	0.5575	0.6176	0.9351	1	0.9021	0.6417	0.8433	0.8154	0.9445	1	0.625222
TCGA-55-7994	1.65205	0	0.5136	0.7253	0.8488	0.63	0.8395	1	0.7453	0.4793	0.7889	0.9537	0.8855	1	0.8114
TCGA-86-7954	1.65753	0	0.4393	0.6615	0.7257	0.7902	0.9028	1	0.7118	0.7639	0.8177	0.988	0.9293	1	0.6781
TCGA-95-A4VP	1.65753	0	0.5702	0.7989	0.7954	0.765	0.9381	0.9944	0.8234	0.6712	0.8798	0.9659	0.8132	1	0.5464
TCGA-05-4382	1.66301	0	0.4933	0.415	0.7585	0.5673	0.9041	0.9944	0.8208	0.7974	0.8252	0.9654	0.825	1	0.5967
TCGA-55-8512	1.66301	1	0.5215	0.4931	0.3056	0.7814	1	0.9873	0.698	0.6431	0.6416	0.9199	0.9404	1	0.3269
TCGA-55-A4DG	1.66575	0	0.6048	0.6137	0.4881	0.8862	0.9926	1	0.6948	0.7909	0.6634	0.872	0.9139	1	0.9092
TCGA-55-7283	1.66849	0	0.441	0.5909	0.7364	0.5854	0.9049	1	0.5082	0.8791	0.7162	0.9538	0.9486	1	0.5285
TCGA-67-3771	1.67123	0	0.5186	0.56005	0.7356	0.7857	0.8186	1	0.8932	0.3946	0.7577	0.9856	0.8674	1	0.5381
TCGA-67-3770	1.67123	0	0.683	0.7989	0.5624	0.7669	0.7998	1	0.8382	0.9	0.902	0.862	0.9733	1	0.63009
TCGA-05-4405	1.67123	0	0.5145	0.7069	0.5686	0.8218	1	1	0.744	0.8828	0.7102	0.9768	0.9728	1	0.8118
TCGA-97-A4LX	1.68219	0	0.5892	0.8764	0.6224	0.7762	0.9734	1	0.8351	0.4466	0.7362	0.9691	0.9067	1	0.4722
TCGA-55-8508	1.69041	0	0.4728	0.56775	0.845	0.7414	0.9571	1	0.727	0.7548	0.7959	0.9586	0.779	0.865	0.8144
TCGA-NJ-A7XG	1.69041	0	0.5789	0.4831	0.4856	0.7365	0.9641	0.9959	0.9488	0.6796	0.6507	0.8338	0.9075	1	0.7533
TCGA-97-A4M2	1.70959	0	0.6756	0.3451	0.4724	0.837	0.9718	0.9947	0.6505	0.5381	0.5966	0.8826	0.9106	1	0.3266
TCGA-50-5044	1.70959	1	0.3365	0.467187	0.8661	0.6552	0.6086	0.8716	0.9376	0.5493	0.8992	0.9637	0.8979	0.4885	0.8925
TCGA-86-7714	1.71233	1	0.6447	0.58412	0.8926	0.7958	0.9158	1	0.7389	0.7224	0.8202	0.868	0.9494	1	0.7035
TCGA-55-A491	1.71507	0	0.3767	0.6541	0.5538	0.6011	0.9049	1	0.769	0.795	0.8016	0.9376	0.8511	1	0.6602
TCGA-97-8552	1.71507	0	0.722	0.6832	0.4213	0.6627	0.9818	0.9922	0.6945	0.7808	0.636	0.8895	0.9457	1	0.4192
TCGA-78-7148	1.71507	1	0.3648	0.2985	0.9072	0.5821	0.7771	1	0.5503	0.6971	0.8944	0.9667	0.9207	1	0.6453
TCGA-64-1677	1.72055	1	0.4026	0.5929	0.9631	0.6758	0.8595	1	1	0.7768	0.9339	0.88	0.9633	1	0.806444
TCGA-97-A4M7	1.72329	0	0.5646	0.5316	0.6113	0.821	0.9776	0.993	0.6388	0.6942	0.7987	0.9282	0.955	1	0.5105
TCGA-55-A48Y	1.72603	0	0.2109	0.517267	0.9644	0.6788	0.8945	0.966	0.8677	0.7438	0.7978	0.9388	0.8805	1	0.7373
TCGA-97-A4M5	1.73699	0	0.4768	0.5316	0.6801	0.7686	0.9705	0.9894	0.6462	0.6002	0.804	0.8988	0.971	1	0.4573
TCGA-95-A4VK	1.78356	0	0.4323	0.576644	0.8347	0.7145	0.9395	0.9947	0.8254	0.5779	0.5939	0.9494	0.9481	1	0.6227
TCGA-55-A48Z	1.78356	0	0.542	0.4598	0.8983	0.71	0.969	0.9947	0.826	0.7197	0.87	0.9225	0.975	1	0.7693
TCGA-97-A4M0	1.7863	0	0.6651	0.6874	0.7126	0.6723	0.9599	1	0.6243	0.3855	0.7788	0.8488	0.9782	1	0.522
TCGA-55-7726	1.7863	0	0.6905	0.53825	0.9071	0.5794	0.7624	1	0.6779	0.4451	0.912	0.9733	0.9669	1	0.3563
TCGA-50-5935	1.78904	1	0.7445	0.570489	0.5628	0.6235	0.9008	1	0.8904	0.9051	0.8479	0.925	0.925	1	0.4123
TCGA-86-8358	1.78904	0	0.4779	0.52345	0.9062	0.7698	1	1	0.9171	0.8444	0.9013	0.958	0.9246	0.9612	0.7732
TCGA-99-8033	1.79726	1	0.441	0.4	0.9417	0.6453	0.9002	1	0.8683	0.7968	0.8541	0.9766	0.8386	0.8863	0.6797
TCGA-97-8547	1.8	0	0.617	0.55186	0.5649	0.7404	0.943	1	0.7753	0.8135	0.7171	0.819	0.9147	1	0.5489
TCGA-99-AA5R	1.80274	0	0.7774	0.6586	0.351	0.6682	0.9604	1	0.634	0.655	0.5832	0.8	0.921	1	0.2811
TCGA-44-6774	1.80274	0	0.6442	0.7989	0.7086	0.6975	0.8623	0.9781	0.927	0.6102	0.7012	0.9516	0.8903	1	0.4531
TCGA-L9-A743	1.81918	0	0.5478	0.5974	0.6137	0.7609	0.9686	0.9933	0.7939	0.8131	0.733	0.9529	0.8675	1	0.6277
TCGA-78-7150	1.82466	1	0.3708	0.5316	0.9407	0.4585	0.8165	0.9872	0.781	0.7453	0.9203	0.9888	0.8355	0.8744	0.8259
TCGA-05-4425	1.83288	0	0.7108	0.5414	0.711	0.5041	0.7731	1	0.7876	0.9121	0.8743	0.8377	0.9357	1	0.745
TCGA-55-7576	1.83562	0	0.4012	0.4899	0.8591	0.6472	0.7499	0.9877	0.7787	0.904	0.7633	0.9796	0.8673	0.98	0.6089
TCGA-05-5428	1.83562	0	0.3376	0.7448	0.6742	0.4413	0.8434	1	0.812	0.9221	0.9721	0.9733	0.8921	0.8167	0.5209
TCGA-55-8208	1.84658	0	0.312	0.53298	0.7259	0.6633	0.8941	1	0.7964	0.7245	0.851	0.9538	0.94	1	0.3373
TCGA-49-6767	1.85479	0	0.2212	0.1395	0.8086	0.6166	0.7707	0.9677	0.6136	0.7207	0.9025	0.9934	0.8287	0.8337	0.8843
TCGA-49-AAQV	1.85479	1	0.5905	0.2097	0.8281	0.7635	0.9103	0.9935	0.8825	0.8145	0.8278	0.9519	0.8997	1	0.8188
TCGA-93-7347	1.87123	0	0.7271	0.8221	0.6058	0.5725	0.9505	0.9939	0.6785	0.6507	0.7648	0.8893	0.9093	1	0.6116
TCGA-55-A48X	1.88767	0	0.5544	0.5697	0.5691	0.7864	0.9675	1	0.7005	0.7303	0.7477	0.9305	0.9503	1	0.7007
TCGA-69-7763	1.89041	0	0.3985	0.3896	0.5124	0.4758	0.7976	1	0.7066	0.8154	0.8007	0.9599	0.8674	1	0.487
TCGA-44-7659	1.89315	0	0.8025	0.8062	0.7111	0.8264	0.9645	1	0.7351	0.5526	0.5643	0.884	0.9189	1	0.6049
TCGA-86-8075	1.90137	1	0.583	0.6063	0.7805	0.7706	0.9185	1	0.8255	0.8482	0.8527	0.9556	0.97	1	0.5176
TCGA-78-7160	1.90959	1	0.4797	0.0962	0.894	0.4704	0.7645	1	0.8116	0.7325	0.8419	0.9889	0.8449	1	0.6903
TCGA-86-8280	1.92055	0	0.7152	0.8688	0.5211	0.5499	0.948	1	0.672	0.8861	0.7559	0.9589	0.9108	0.933	0.4243
TCGA-55-1592	1.92055	1	0.6152	0.7421	0.6784	0.7207	0.9655	0.9961	0.6008	0.8053	0.7036	0.9629	0.9504	0.9653	0.5487
TCGA-55-8089	1.92329	1	0.5868	0.1175	0.858	0.7049	0.7865	0.9898	0.7509	0.5707	0.9245	0.9573	0.8716	0.9212	0.6379
TCGA-55-7728	1.92877	0	0.6319	0.112	0.4777	0.6992	0.9868	0.9922	0.8899	0.5933	0.5451	0.8895	0.923	0.7697	0.4496
TCGA-44-6148	1.92877	0	0.6163	0.7867	0.278	0.6578	0.9732	1	0.672	0.6291	0.5741	0.7995	0.9509	0.9376	0.2823
TCGA-55-7724	1.93151	0	0.4385	0.221	0.8104	0.7183	1	1	0.3903	0.7237	0.8469	0.9889	0.7422	1	0.519189
TCGA-44-6775	1.93151	0	0.673	1	0.6361	0.3278	0.8948	1	0.8252	0.8063	0.6955	0.9129	0.9716	1	0.6731
TCGA-73-4659	1.94795	1	0.5061	0.6299	0.7808	0.6872	0.8983	0.994	0.797	0.804	0.8375	0.9477	0.8637	1	0.6646
TCGA-93-A4JN	1.96712	0	0.4674	0.8362	0.7581	0.8391	0.9719	0.9933	0.8094	0.6744	0.8791	0.9602	0.9196	1	0.5804
TCGA-44-7672	1.96986	0	0.5126	0.2502	0.7901	0.5457	0.8323	1	0.866	0.9181	0.8646	0.9392	0.9171	1	0.5347
TCGA-55-8096	1.96986	1	0.5963	0.7516	0.5317	0.7116	0.9764	1	0.8306	0.9015	0.6147	0.965	0.9188	1	0.4353
TCGA-J2-8194	1.98356	0	0.4988	0.773	0.5461	0.6203	0.8239	1	0.8038	0.8728	0.7471	0.9564	0.9145	0.9324	0.5041
TCGA-44-6146	1.99452	0	0.636	0.44235	0.6125	0.8372	0.9786	1	0.6419	0.6111	0.3949	0.9157	0.7669	1	0.471722
TCGA-05-4433	2	0	0.6983	0.1242	0.739	0.7845	0.9719	1	0.6898	0.7386	0.86	0.9606	0.9719	1	0.732
TCGA-05-4397	2.00274	1	0.7931	0.1537	0.7453	0.6895	0.8091	0.9922	0.9822	0.8066	0.8764	0.9492	0.904	1	0.8322
TCGA-86-A4JF	2.01918	1	0.566	0.61268	0.9242	0.7044	0.8583	1	0.9386	0.8531	0.875	0.9623	0.937	1	0.7898
TCGA-J2-8192	2.02466	0	0.6339	0.7259	0.5722	0.7872	0.9013	1	0.7308	0.8595	0.8331	0.917	0.9195	0.9796	0.3208
TCGA-86-8073	2.0274	0	0.4863	0.50009	0.8334	0.7484	0.9315	0.9947	0.4649	0.6802	0.7589	0.9659	0.9618	1	0.3844
TCGA-MP-A4TH	2.03014	0	0.674	0.9226	0.5553	0.7382	0.9964	1	0.4996	0.5829	0.5232	0.9396	0.9054	1	0.5081
TCGA-99-7458	2.04658	0	0.6868	0.5974	0.728	0.6653	0.9675	0.994	0.5921	0.8812	0.6977	0.8653	0.9002	1	0.4186
TCGA-55-6984	2.08219	1	0.5868	0.3272	0.8582	0.63	0.9262	1	0.9486	0.6581	0.8077	0.9756	0.8962	1	0.8441
TCGA-05-4432	2.08493	0	0.3724	1	0.8884	0.6311	0.7915	1	0.873	0.9289	0.6669	0.9724	0.821	1	0.8816
TCGA-44-2668	2.08493	1	0.6642	0.5929	0.6109	0.8438	0.9554	1	0.9527	0.5354	0.5881	0.9739	0.8681	0.9121	0.4191
TCGA-05-4430	2.08493	0	0.4187	0.4598	0.6373	0.6767	0.714	0.9495	0.8521	0.9277	0.8659	0.9421	0.9159	1	0.53
TCGA-55-7815	2.11781	0	0.4152	0.358567	0.5831	0.5374	0.8778	0.9362	0.1591	0.8858	0.8601	0.9349	0.87891	0.9126	0.635044
TCGA-97-7554	2.12329	0	0.5169	0.3867	0.7087	0.5098	0.8673	1	0.7737	0.8886	0.9531	0.9596	0.974	0.957	0.6312
TCGA-50-6592	2.12877	1	0.4434	0.54501	0.778	0.7348	0.8321	0.9828	0.8387	0.6152	0.9199	0.9753	0.8985	0.9505	0.7401
TCGA-05-4427	2.16712	0	0.3352	0.7259	0.8375	0.5055	0.879	0.975	0.848	0.7226	0.8424	0.989	0.8509	1	0.7264
TCGA-05-4426	2.16712	0	0.6041	0.4759	0.5514	0.622	0.8671	0.9932	0.9151	0.8409	0.8228	0.9174	0.9035	1	0.6119
TCGA-55-8513	2.16712	0	0.7823	0.7573	0.479	0.7859	0.982	1	0.7735	0.5301	0.6289	0.9004	0.956	1	0.307
TCGA-78-7539	2.16712	0	0.629	0.8858	0.676	0.6945	0.9666	0.9956	0.4241	0.8421	0.8136	0.9112	0.9291	1	0.3452
TCGA-73-4666	2.19178	0	0.5761	0.8449	0.8147	0.702	0.7454	1	0.9021	0.8377	0.8651	0.9582	0.8761	0.9528	0.7208
TCGA-38-7271	2.19178	1	0.7328	0.6541	0.6215	0.704	0.8807	1	0.6691	0.8347	0.8059	0.9723	0.914	1	0.3887
TCGA-86-A4P8	2.20548	0	0.7531	0.919	0.3598	0.8966	0.9856	0.9938	0.6585	0.5296	0.5343	0.7942	0.9518	1	0.2565
TCGA-86-8674	2.20822	0	0.4119	1	0.926	0.6424	0.9273	0.9806	0.9049	0.6799	0.7411	0.959	0.8813	1	0.8916
TCGA-78-7220	2.21096	1	0.3183	0.5334	0.9374	0.5903	1	0.9659	0.7975	0.7707	0.9411	0.9665	0.7531	0.8143	0.7879
TCGA-44-4112	2.2137	1	0.7896	0.6234	0.5883	0.919	1	1	0.8249	0.6091	0.588	0.9736	0.7471	1	0.4261
TCGA-69-8453	2.2274	0	0.636	0.5316	0.5795	0.5884	0.929	1	0.7294	0.7366	0.8117	0.9418	0.9625	1	0.447
TCGA-55-7570	2.25753	0	0.2355	0.075	0.9293	0.8629	0.8038	0.9557	0.6765	0.6661	0.9221	0.9901	0.8865	0.9705	0.6424
TCGA-83-5908	2.25753	0	0.2141	0.3881	0.8646	0.6265	0.9065	1	0.9083	0.8398	0.9221	0.9876	0.9217	0.9719	0.6012
TCGA-78-7145	2.26301	1	0.46	0.7487	0.9381	0.4892	1	0.9779	0.7806	0.5477	0.8759	0.9695	0.8573	1	0.4504
TCGA-MN-A4N1	2.26575	0	0.4089	0.4456	0.79	0.7096	0.9514	0.9885	0.7248	0.785	0.8392	0.9678	0.9198	1	0.8259
TCGA-50-8460	2.27123	0	0.7025	0.7771	0.575	0.4603	0.9002	1	0.776	0.8044	0.6854	0.8879	0.9329	1	0.5313
TCGA-95-8039	2.27397	0	0.4782	0.7394	0.4959	0.7229	0.8923	0.9948	0.5671	0.6373	0.8435	0.9569	0.9101	1	0.5253
TCGA-86-8671	2.29863	0	0.7616	0.6541	0.4809	0.8079	0.9735	0.985	0.7038	0.7511	0.8475	0.8943	0.9554	0.9045	0.4391
TCGA-91-6847	2.30685	0	0.4099	0.221	0.9456	0.7353	0.8417	0.9893	1	0.7697	0.8994	0.954	0.9734	1	0.5995
TCGA-44-6147	2.31507	0	0.8429	0.51195	0.8344	1	1	1	0.4766	0.8891	0.5939	0.7857	0.910238	1	0.4647
TCGA-49-4487	2.34247	1	0.6083	0.5552	0.9549	0.6047	0.8887	1	0.8587	0.7557	0.9014	0.9799	0.9058	1	0.4261
TCGA-86-8673	2.36164	0	0.438	0.5316	0.7465	0.6282	0.8872	1	0.8981	0.9084	0.8198	0.9773	0.8175	1	0.6923
TCGA-44-5644	2.36438	0	0.3916	0.4893	0.9035	0.8687	1	0.982	0.9218	0.8396	0.6974	0.9492	0.8263	1	0.8371
TCGA-64-5779	2.36712	0	0.4708	0.9316	0.8533	0.8553	0.9729	1	0.7616	0.8122	0.7677	0.9688	0.8091	1	0.907
TCGA-38-4629	2.36712	1	0.3232	0.3062	0.806	0.345	0.669	0.9875	0.923	0.9242	0.9106	0.9825	0.9171	0.9304	0.6334
TCGA-64-5815	2.3726	0	0.3127	0.1289	0.8104	0.5956	0.6851	1	0.8811	0.7522	0.9174	0.8941	0.8561	1	0.6998
TCGA-49-4488	2.38082	1	0.606	0.591844	0.769	0.3151	0.7827	0.9654	0.8332	0.8365	0.8944	0.9119	0.8721	0.9115	0.8262
TCGA-55-7281	2.38904	0	0.6826	0.5417	0.6245	0.4249	0.7763	1	0.8301	0.7554	0.7957	0.9667	0.9537	0.8256	0.3875
TCGA-49-AAR4	2.40822	1	0.4325	0.7294	0.7379	0.7308	0.9948	0.995	0.747	0.6067	0.7082	0.9173	0.9012	1	0.7078
TCGA-05-5425	2.41644	0	0.4844	0.4307	0.7969	0.5198	0.8644	1	0.8818	0.9069	0.9356	0.9631	0.9153	1	0.6439
TCGA-44-7670	2.41644	0	0.3616	0.0803	0.9306	0.6217	0.5771	1	0.9445	0.7888	0.8541	0.9814	0.8511	1	0.7631
TCGA-55-8206	2.43288	0	0.75	0.7487	0.3823	0.7189	0.9795	1	0.5721	0.8352	0.6231	0.8241	0.9461	1	0.223
TCGA-55-7995	2.43562	0	0.5614	0.486	0.8245	0.7538	0.9755	1	0.6648	0.7753	0.8074	0.9674	0.8444	1	0.7783
TCGA-44-7671	2.43562	0	0.5868	0.4477	0.7763	0.5398	0.7654	0.9835	0.6889	0.5195	0.8283	0.9737	0.9421	1	0.5631
TCGA-86-A456	2.45479	0	0.6783	1	0.7983	0.8497	0.9796	1	0.5988	0.588	0.5728	0.9237	0.8749	1	0.7898
TCGA-MP-A4TE	2.45479	1	0.3855	0.7654	0.8711	0.5254	0.9367	1	0.8411	0.8203	0.5725	0.9705	0.8062	1	0.9074
TCGA-49-4510	2.45479	1	0.739	0.6299	0.3683	0.6056	0.9585	0.9906	0.8387	0.8879	0.5381	0.8985	0.864	1	0.5858
TCGA-55-8085	2.47671	0	0.5932	0.7487	0.9101	0.7705	0.8574	1	0.8379	0.7846	0.8226	0.9908	0.8992	0.929	0.6661
TCGA-49-4512	2.47945	1	0.5477	0.608711	0.7661	0.6446	0.9095	1	0.6372	0.8914	0.4944	0.9574	0.8766	1	0.6127
TCGA-62-A472	2.49315	0	0.4753	0.2985	0.8739	0.685	0.9481	0.9865	0.827	0.5774	0.8924	0.9603	0.7873	1	0.6648
TCGA-05-4420	2.49863	0	0.5696	0.4343	0.9764	0.5702	0.7595	0.9938	0.7964	0.8795	0.8987	0.99	0.9372	1	0.8992
TCGA-05-4424	2.50137	0	0.5607	0.4522	0.8119	0.7963	0.8803	1	0.6379	0.7517	0.6304	0.9713	0.8174	0.9324	0.5874
TCGA-73-4675	2.52603	1	0.6008	0.6309	0.6724	0.4419	0.7356	0.9954	0.8047	0.6142	0.7629	0.9122	0.9384	1	0.7534
TCGA-53-7626	2.54521	1	0.6056	0.6942	0.5319	0.5876	0.8206	0.9848	0.5383	0.8897	0.7756	0.9775	0.9408	1	0.3604
TCGA-55-5899	2.54795	0	0.437	0.545722	0.8534	0.5556	0.9387	0.9775	0.6415	0.7636	0.8731	0.947	0.8532	0.8915	0.8635
TCGA-86-8669	2.56986	0	0.6415	0.9061	0.7348	0.7675	0.9577	1	0.5954	0.7514	0.4886	0.9309	0.8466	1	0.8259
TCGA-86-8278	2.5863	0	0.4569	0.7294	0.5274	0.6081	0.9207	0.9953	0.6607	0.7866	0.8779	0.9075	0.9861	0.9565	0.7146
TCGA-86-7701	2.59452	0	0.568	0.51671	0.9201	0.6933	0.9435	1	0.8155	0.8841	0.8708	0.9362	0.9645	1	0.7035
TCGA-78-7535	2.6	1	0.621	0.7989	0.753	0.5163	0.9256	0.9945	0.8619	0.7724	0.7412	0.965	0.9591	1	0.5779
TCGA-86-8279	2.6	0	0.4824	0.8517	0.7481	0.5996	0.9499	1	0.7778	0.9013	0.7165	0.9457	0.9372	1	0.729
TCGA-MP-A4TA	2.60274	1	0.4185	0.1142	0.9027	0.7453	0.7535	0.9951	0.8472	0.5354	0.846	0.9725	0.7848	1	0.7733
TCGA-55-7227	2.60822	1	0.5506	0.8949	0.7968	0.6415	0.9507	1	0.6617	0.6651	0.8371	0.9009	0.908	1	0.5828
TCGA-78-7156	2.67397	1	0.6169	0.6803	0.687	0.5634	0.8289	1	0.6004	0.5053	0.5621	0.9404	0.8798	1	0.4241
TCGA-55-8207	2.67671	0	0.6243	0.7279	0.4231	0.6315	0.9361	1	0.7042	0.7602	0.7303	0.8943	0.8652	0.9512	0.4231
TCGA-44-6777	2.70411	1	0.7575	0.6541	0.544	0.4201	0.8598	1	0.7894	0.7905	0.8642	0.9732	0.935	1	0.2535
TCGA-J2-A4AG	2.70685	0	0.5989	0.6375	0.8055	0.7841	0.9616	0.9877	0.6518	0.7492	0.6731	0.9392	0.8895	1	0.6089
TCGA-86-8076	2.72055	0	0.5705	0.8195	0.5846	0.5078	0.8389	1	0.64	0.6766	0.6961	0.8899	0.9201	0.9157	0.6163
TCGA-55-7574	2.72603	1	0.6726	0.6021	0.5737	0.711	0.9635	0.9894	0.7592	0.6828	0.7378	0.8923	0.9114	1	0.5742
TCGA-55-6982	2.72603	1	0.6086	0.362	0.8713	0.6375	0.9597	1	0.8936	0.7063	0.8133	0.9651	0.8803	1	0.5426
TCGA-86-7953	2.73151	0	0.6452	0.7044	0.8781	0.6323	0.9131	1	0.8302	0.8493	0.8355	0.9794	0.8329	1	0.7669
TCGA-49-4506	2.73699	1	0.3091	0.2656	0.8902	0.3791	0.8649	0.9737	0.9039	0.5762	0.9103	0.9859	0.8244	0.9426	0.6438
TCGA-44-5643	2.77534	0	0.2493	0.1242	0.8918	0.6266	0.8114	0.9692	0.9111	0.5456	0.9412	0.9641	0.841	1	0.5377
TCGA-44-3919	2.81096	1	0.4084	0.8487	0.7342	0.6625	0.9404	1	0.8074	0.7354	0.8437	0.9329	0.9676	1	0.6196
TCGA-55-7910	2.84932	0	0.3519	0.4954	0.9368	0.6457	0.9621	0.9874	0.8217	0.8264	0.7957	0.9763	0.7981	1	0.7598
TCGA-53-7624	2.85753	1	0.5813	0.221	0.7849	0.5494	0.7654	0.9505	0.7819	0.6597	0.9018	0.977	0.8512	1	0.846
TCGA-86-7711	2.86575	1	0.7072	0.0935	0.7651	0.4881	0.6306	0.9728	0.9561	0.6908	0.8475	0.981	0.8478	0.8722	0.5968
TCGA-99-8025	2.90411	0	0.475	0.6299	0.8634	0.6047	0.9692	0.9958	0.7087	0.8636	0.7249	0.9667	0.9121	1	0.423
TCGA-53-A4EZ	2.93425	0	0.7396	0.9161	0.9364	0.6247	1	0.9922	0.9609	0.8237	0.8589	0.9496	0.8832	1	0.7119
TCGA-86-7955	2.93699	0	0.3376	0.528133	0.8219	0.7147	0.9423	0.9949	0.8114	0.8124	0.7695	0.9905	0.8414	0.9195	0.9725
TCGA-38-4630	2.93973	1	0.425	0.6729	0.9042	0.7247	0.8297	1	0.9053	0.5745	0.746	0.972	0.877	1	0.8824
TCGA-J2-A4AE	2.95616	0	0.621	0.5608	0.6092	0.868	0.9713	0.9921	0.5787	0.6435	0.8726	0.8986	0.929	1	0.5557
TCGA-49-4494	2.96164	1	0.338	0.5207	0.8123	0.2642	0.631	0.9661	0.3137	0.9266	0.9236	0.9527	0.9645	1	0.8958
TCGA-44-7667	3.00548	0	0.3736	0.7867	0.9668	0.42	0.8002	1	0.4006	0.8494	0.8222	0.9898	0.7775	0.8491	0.8432
TCGA-75-6214	3.05479	1	0.325	0.3983	0.909	0.5807	0.6714	0.9897	0.6593	0.4232	0.794	0.9777	0.9165	0.854	0.5069
TCGA-99-8028	3.06301	0	0.7016	0.221	0.5202	0.5444	0.9127	0.9843	0.7866	0.6568	0.8501	0.9252	0.9405	1	0.308
TCGA-50-8459	3.06575	0	0.6074	0.415	0.4942	0.6719	0.8298	1	0.866	0.6385	0.8335	0.934	0.9169	1	0.4047
TCGA-50-8457	3.08219	0	0.69	0.9165	0.5547	0.6614	0.9885	0.9909	0.6735	0.6991	0.5749	0.8912	0.9519	1	0.5911
TCGA-64-1680	3.08493	0	0.5784	0.6713	0.5737	0.4217	0.7807	1	0.7625	0.6938	0.753	0.8204	0.9615	1	0.6402
TCGA-05-4390	3.08493	0	0.5587	0.3781	0.7809	0.5867	0.9727	1	0.5832	0.9076	0.8795	0.9684	0.853	1	0.861
TCGA-44-3396	3.09589	0	0.5407	0.2777	0.6852	0.6236	0.9552	0.9909	0.834	0.6823	0.86	0.9696	0.9204	1	0.7366
TCGA-49-AARN	3.10959	1	0.3346	0.4931	0.8478	0.3984	0.9244	1	0.9149	0.6059	0.7394	0.8851	0.9436	1	0.6811
TCGA-38-4627	3.14247	1	0.7066	0.5487	0.506	0.4829	0.7621	0.9664	0.8615	0.871	0.9207	0.959	0.89	1	0.5029
TCGA-86-8054	3.14521	0	0.4152	1	0.9109	0.6399	0.9645	0.9884	0.7947	0.8	0.9353	0.9924	0.8986	0.9371	0.601
TCGA-86-7713	3.16986	0	0.4559	0.8719	0.9093	0.6684	0.8684	0.9846	0.7509	0.7046	0.7679	0.9733	0.9011	0.942	0.4329
TCGA-44-2661	3.17534	0	0.6777	0.8537	0.4573	0.6923	0.9249	1	0.8397	0.877	0.8898	0.7773	0.9655	0.92	0.369
TCGA-44-3398	3.1863	0	0.6902	0.428	0.4622	0.5592	0.8573	1	0.7574	0.7883	0.8669	0.8551	0.957	1	0.6166
TCGA-64-1681	3.19726	1	0.6121	0.9061	0.6085	0.7856	0.8717	1	0.7717	0.9389	0.792	0.958	0.9386	1	0.4936
TCGA-78-7155	3.20822	1	0.4538	0.48392	0.985	0.5108	0.8558	1	0.9674	0.8586	0.9316	0.9854	0.8962	1	0.9081
TCGA-MN-A4N4	3.21918	0	0.4805	0.496333	0.6235	0.7372	0.9269	0.9913	0.9032	0.7903	0.7797	0.9276	0.9062	1	0.7879
TCGA-55-1594	3.2274	0	0.2784	0.6484	0.8495	0.7156	0.8748	1	0.771	0.9198	0.8923	0.9848	0.9071	1	0.7844
TCGA-44-3917	3.2411	0	0.7584	0.5529	0.8571	0.5313	0.9232	1	0.79517	0.6866	0.4892	0.9826	1	0.8816	0.5918
TCGA-64-1678	3.25753	0	0.3807	0.2994	0.9438	0.6734	0.7984	0.9842	0.9486	0.8894	0.9245	0.915	0.8354	1	0.826489
TCGA-73-7498	3.25753	0	0.6234	0.8582	0.4162	0.7611	0.9728	1	0.6252	0.6345	0.4387	0.9528	0.9054	0.9491	0.5072
TCGA-62-A470	3.27123	1	0.4507	0.439	0.9188	0.7802	0.9274	0.9879	0.5984	0.7569	0.8055	0.9477	0.8457	0.7539	0.8557
TCGA-78-7540	3.27945	1	0.71	0.221	0.6681	0.6895	0.6613	0.9941	0.8367	0.6764	0.8171	0.9144	0.9732	1	0.5744
TCGA-78-8648	3.31233	1	0.5728	0.5316	0.647	0.6652	0.8949	0.9669	0.7698	0.622	0.7573	0.9499	0.9458	0.7899	0.4879
TCGA-78-7152	3.32877	1	0.6106	1	0.7067	0.4895	0.9024	1	0.8261	0.7003	0.7374	0.9349	0.8956	1	0.7895
TCGA-62-8395	3.33151	0	0.5422	0.8118	0.4219	0.795	0.9529	0.9952	0.7644	0.7978	0.5786	0.9579	0.9826	0.9407	0.4625
TCGA-49-AARE	3.36712	1	0.3446	0.2884	0.901	0.546	0.9325	1	0.7204	0.6483	0.7392	0.9688	0.9268	1	0.7772
TCGA-55-6985	3.37808	0	0.3888	0.4688	0.7659	0.5928	0.8122	1	0.7962	0.8268	0.7644	0.9734	0.8906	1	0.6946
TCGA-50-5932	3.38356	1	0.5845	0.221	0.792	0.4607	0.7509	1	0.5863	0.8341	0.8822	0.9609	0.8597	1	0.7928
TCGA-55-6969	3.39452	0	0.6091	0.8362	0.9551	0.7418	0.9447	0.9936	0.7545	0.9158	0.8887	0.9803	0.7867	0.9491	0.7736
TCGA-62-A471	3.4137	0	0.1578	0.112	0.9465	0.6681	0.9654	0.9797	0.8184	0.5037	0.8507	0.9816	0.7639	1	0.6103
TCGA-91-6829	3.44658	1	0.5577	0.7394	0.8058	0.718	0.8576	1	0.8808	0.8661	0.8945	0.962	0.9139	1	0.6605
TCGA-MP-A4T9	3.46575	1	0.3381	0.6044	0.6977	0.769	0.9332	1	0.7117	0.7355	0.9109	0.9747	0.9682	1	0.6509
TCGA-95-7039	3.48493	0	0.5368	0.5766	0.678	0.6467	0.8739	1	0.74	0.8925	0.8504	0.9552	0.723	1	0.7738
TCGA-44-2662	3.50685	0	0.4772	0.6088	0.6703	1	1	1	1	0.5827	0.7981	0.949	1	1	0.532244
TCGA-97-7546	3.52055	0	0.722	0.7487	0.5603	0.6679	0.9366	1	0.6781	0.8446	0.8129	0.9298	0.9459	1	0.4416
TCGA-50-6590	3.52877	1	0.3876	0	0.8666	0.5978	0.8941	1	0.8132	0.7056	0.8842	0.9547	0.7325	0.9297	0.807
TCGA-62-8397	3.53151	0	0.8564	0.5608	0.506	0.6973	0.9009	1	0.9369	0.7769	0.6731	0.9138	0.9686	1	0.2987
TCGA-55-6968	3.54247	1	0.3928	0.7989	0.9192	0.8478	0.8635	0.9858	0.7472	0.7802	0.8851	0.9476	0.8502	1	0.8529
TCGA-44-2665	3.56438	0	0.5579	0.571187	0.4357	0.6391	1	1	0.8446	0.9427	0.8476	0.9306	0.9561	0.9801	0.46553
TCGA-64-5778	3.57534	0	0.4365	0.5173	0.7631	0.6653	0.7559	0.9565	0.5531	0.8214	0.9169	0.9682	0.9462	1	0.9047
TCGA-44-2655	3.6274	0	0.5934	0.8684	0.5994	0.6703	0.9153	0.9744	0.5045	0.5902	0.6194	0.9312	0.9393	1	0.5079
TCGA-75-5147	3.65205	0	0.5884	0.8905	0.8211	0.7326	0.8938	0.9909	0.8069	0.671	0.8573	0.8986	0.9297	1	0.5006
TCGA-44-2657	3.70137	0	0.6661	0.9288	0.688	0.7996	0.8911	1	0.6435	0.8087	0.7536	0.8725	0.9787	1	0.684
TCGA-38-4632	3.71781	1	0.3053	0.8619	0.8657	0.4956	0.8382	0.9468	0.9612	0.9087	0.9347	0.9411	0.8462	0.8478	0.502
TCGA-44-2659	3.74521	0	0.6719	0.9387	0.637	0.6577	0.9618	0.9944	0.7779	0.7632	0.5974	0.9131	0.9542	1	0.4211
TCGA-05-4389	3.75068	0	0.5796	0.495	0.6843	0.4798	0.8722	1	0.8592	0.8012	0.8558	0.9753	0.8038	0.8863	0.8382
TCGA-55-6981	3.77808	1	0.5921	0.7016	0.7675	0.5436	0.9241	1	0.7912	0.8515	0.8368	0.9697	0.935	0.7768	0.7531
TCGA-55-6971	3.83562	0	0.5461	0.7989	0.7538	0.724	0.9635	1	0.798	0.8398	0.6781	0.9247	0.9178	1	0.5847
TCGA-49-4501	3.89315	1	0.6845	0.8088	0.5689	0.812	0.8415	0.9756	0.7739	0.864	0.7993	0.9155	0.9361	1	0.6923
TCGA-44-2656	3.91507	0	0.4702	0.4283	0.6334	0.8411	1	1	0.7819	0.7285	0.6396	0.9429	0.91185	0.966	0.473467
TCGA-05-4398	3.92055	0	0.3375	0.6651	0.8024	0.6737	0.9177	0.9872	0.9251	0.8401	0.7354	0.9662	0.9066	0.9051	0.6956
TCGA-NJ-A4YQ	3.92329	0	0.5541	0.540957	0.7375	0.6446	0.9073	1	0.6342	0.5272	0.6794	0.9529	0.9421	1	0.6538
TCGA-50-5066	3.95068	0	0.6504	1	0.669	0.4881	0.8016	1	0.8359	0.9373	0.9582	0.9327	0.8258	1	0.5109
TCGA-62-A46O	3.98356	1	0.2867	0.0513	0.868	0.7391	0.8398	1	0.6974	0.831	0.9146	0.9875	0.7199	1	0.8259
TCGA-50-5941	4.03836	0	0.4931	0.4407	0.6711	0.4788	0.8544	1	0.6922	0.7922	0.89	0.958	0.9221	1	0.6923
TCGA-55-1595	4.05205	0	0.3849	0.5466	0.9056	0.641	0.9421	0.9936	0.7114	0.6498	0.6366	0.8635	0.9353	1	0.4979
TCGA-38-4628	4.08767	1	0.6381	0.6991	0.7579	0.3581	0.7221	1	0.8721	0.9438	0.9416	0.9633	0.9238	1	0.8467
TCGA-62-8402	4.10411	1	0.3565	0.496686	0.832	0.7038	0.8974	0.9623	0.8217	0.77	0.8614	0.9375	0.9458	0.8597	0.5366
TCGA-50-5068	4.10685	1	0.5074	0.7394	0.5601	0.5109	0.7839	1	0.6912	0.97	0.912	0.9089	0.862	1	0.7035
TCGA-MP-A4SY	4.11233	1	0.4817	0.4393	0.8127	0.7986	0.8624	0.9948	0.8707	0.5507	0.9012	0.9025	0.9101	0.8786	0.6837
TCGA-75-6212	4.15342	1	0.6913	0.6713	0.6626	0.4729	0.7123	1	0.7415	0.7071	0.8792	0.9103	0.8991	1	0.4925
TCGA-05-4249	4.1726	0	0.3583	0.6319	0.5658	0.6223	0.8635	0.9919	0.6737	0.8464	0.6478	0.9235	0.9317	0.9318	0.7321
TCGA-78-7633	4.1863	1	0.639	0.4598	0.4421	0.4523	0.7141	0.9854	0.5948	0.5211	0.7982	0.9523	0.7749	0.962	0.5792
TCGA-73-7499	4.19452	1	0.6034	0.6379	0.7867	0.8524	0.8557	0.9762	0.7223	0.9318	0.9194	0.9513	0.9386	1	0.7287
TCGA-64-5781	4.27123	0	0.6205	0.4259	0.9258	0.3756	0.8694	1	0.8396	0.7658	0.9227	0.974	0.9136	0.8898	0.9114
TCGA-73-4658	4.38356	1	0.6176	0.4759	0.5991	0.5087	0.8197	1	0.8161	0.8852	0.9106	0.9422	0.906	1	0.4803
TCGA-50-5946	4.43014	0	0.5342	0.3719	0.8884	0.7187	0.8954	1	0.9842	0.8431	0.8772	0.9496	0.8844	0.9739	0.6272
TCGA-49-6743	4.4411	0	0.4744	0.2884	0.8161	0.2982	0.6111	0.9711	0.8857	0.8218	0.9235	0.9665	0.8352	1	0.6595
TCGA-78-7537	4.44384	1	0.6829	0.879	0.6057	0.6239	0.8798	1	0.5978	0.7573	0.6562	0.9039	0.9233	1	0.5015
TCGA-55-6972	4.47123	1	0.6962	0.714	0.8887	0.7975	0.928	1	0.7192	0.6681	0.636	0.8561	0.8271	1	0.6783
TCGA-62-A46S	4.52877	1	0.6077	0.5316	0.6872	0.8614	0.9849	1	0.8168	0.6418	0.5852	0.951	0.8602	1	0.55
TCGA-49-6744	4.61096	0	0.7227	0.8368	0.6257	0.6132	0.9367	1	0.7735	0.7689	0.7893	0.8924	0.9255	1	0.7183
TCGA-49-4514	4.65753	0	0.571	0.2985	0.954	0.6153	0.8279	0.992	0.827	0.7377	0.8436	0.972	0.8883	1	0.5831
TCGA-62-A46R	4.72603	1	0.5354	0.9108	0.8573	0.7736	0.9609	1	0.6484	0.7721	0.8027	0.9553	0.8744	1	0.6971
TCGA-64-1676	4.73425	0	0.8373	0.4726	0.5049	0.6726	0.92	1	0.8478	0.9001	0.9046	0.9692	0.8645	1	0.686878
TCGA-50-5944	4.79452	0	0.7697	0.6942	0.6441	0.6882	0.7598	0.9873	0.6667	0.9346	0.6066	0.9308	0.9185	1	0.531
TCGA-MP-A4SW	4.87123	1	0.5084	0.6407	0.8443	0.7397	0.9666	1	0.7927	0.5615	0.8068	0.9389	0.9504	0.8786	0.5697
TCGA-MP-A4T6	4.90411	1	0.4935	0.9035	0.4138	0.8171	0.9892	1	0.7339	0.7366	0.3461	0.954	0.9731	0.9342	0.8095
TCGA-O1-A52J	4.92603	1	0.7293	0.6484	0.255	0.72	0.9742	1	0.6367	0.7105	0.4825	0.9199	0.886	1	0.8192
TCGA-50-5055	5.0137	1	0.6893	0.55217	0.6887	0.6565	0.8568	0.9739	0.611	0.8437	0.9368	0.9279	0.944	1	0.6025
TCGA-50-5942	5.06027	0	0.7869	0.9493	0.3786	0.5623	0.905	1	0.6419	0.6318	0.4542	0.8158	0.9931	1	0.5085
TCGA-44-6778	5.10685	0	0.5545	0.7989	0.7904	0.7641	0.924	1	0.6734	0.6524	0.7601	0.983	0.912	1	0.5103
TCGA-97-7553	5.12329	0	0.5134	0.9008	0.8002	0.6546	0.9135	1	0.6692	0.7235	0.8701	0.9206	0.9486	1	0.3413
TCGA-49-AAR3	5.1863	0	0.494	0.58425	0.7102	0.6817	0.9552	1	0.8752	0.6388	0.8826	0.9674	0.879	1	0.7598
TCGA-97-7552	5.29315	0	0.723	0.221	0.6118	0.5919	0.8681	1	0.5018	0.6862	0.8669	0.9027	0.977	1	0.4892
TCGA-97-7547	5.38356	0	0.7663	0.6651	0.3942	0.5968	0.8856	1	0.4345	0.752	0.4644	0.9055	0.9372	1	0.6598
TCGA-78-7159	5.40822	0	0.3909	0.8764	0.9506	0.5814	0.9813	1	0.8204	0.939	0.7884	0.9701	0.9358	0.9115	0.5202
TCGA-75-5125	5.55342	1	0.6604	0.2704	0.756	0.306	0.8901	0.9772	0.8174	0.5854	0.8468	0.9714	0.8922	0.8863	0.6313
TCGA-55-1596	5.65753	0	0.415	0.476429	0.8662	0.8522	0.8796	1	0.8619	0.8365	0.9465	0.9304	0.8363	0.9033	0.5688
TCGA-49-AAR2	6.09315	0	0.6448	0.415	0.7464	0.6607	0.9163	0.9902	0.8081	0.685	0.7754	0.9834	0.7761	1	0.7038
TCGA-MP-A5C7	6.1589	0	0.5237	0.7505	0.8382	0.8896	0.9495	1	0.7612	0.7446	0.4784	0.9465	0.9064	1	0.7886
TCGA-NJ-A4YG	6.19452	0	0.412	0.4841	0.7226	0.6311	0.9243	0.9873	0.7608	0.5898	0.7695	0.9006	0.9753	0.7697	0.5082
TCGA-49-4486	6.35068	1	0.5938	0.8243	0.7155	0.6165	0.7646	0.9757	0.5615	0.7452	0.6647	0.9765	0.9078	1	0.6485
TCGA-78-8655	6.46575	0	0.332	0.4095	0.6484	0.6317	0.9048	1	0.722	0.6636	0.6738	0.9249	0.9349	1	0.5874
TCGA-75-5146	6.48767	0	0.7203	0.8619	0.5556	0.5883	0.8524	1	0.6363	0.9073	0.8744	0.9664	0.955	1	0.669
TCGA-50-5933	6.55616	1	0.5868	0.3318	0.8207	0.5743	0.7238	0.9847	0.8173	0.5961	0.9316	0.97	0.8935	1	0.3079
TCGA-55-6642	6.70959	0	0.6069	0.415	0.7538	0.5577	0.9002	1	0.8618	0.7598	0.7931	0.9753	0.9548	1	0.538
TCGA-64-1679	6.81644	0	0.5612	0.6165	0.8355	0.6053	0.9261	0.9701	0.779	0.7676	0.8756	0.9857	0.8878	1	0.5809
TCGA-73-4662	6.89041	0	0.6073	0.54698	0.6665	0.8069	0.9274	1	0.5745	0.8535	0.6795	0.9528	0.9311	1	0.569
TCGA-75-6206	7.09589	0	0.6625	0.9387	0.3075	0.5341	0.9559	1	0.7923	0.7285	0.5894	0.9328	0.8236	1	0.6764
TCGA-80-5611	7.10959	0	0.6058	0.0689	0.7604	0.5625	0.8178	0.9881	0.795	0.886	0.8995	0.9671	0.8181	1	0.6652
TCGA-44-6776	7.16712	0	0.7514	0.5173	0.6894	0.5979	0.9398	1	0.499	0.7837	0.5073	0.961	0.9759	1	0.7598
TCGA-MP-A4T4	7.16986	1	0.5188	0.6137	0.8551	0.766	0.9637	1	0.7886	0.5259	0.714	0.9171	0.9185	1	0.5797
TCGA-MP-A4SV	7.17808	1	0.6152	0.6435	0.8991	0.7438	0.9845	0.9865	0.7935	0.5943	0.8678	0.9574	0.89	1	0.7036
TCGA-64-5774	7.33151	0	0.3126	0.8882	0.8876	0.704	0.8799	0.9886	0.7829	0.9512	0.926	0.9591	0.8944	0.8839	0.6994
TCGA-78-7167	7.34521	1	0.5733	0.5316	0.4724	0.7255	0.9426	0.9931	0.6235	0.6357	0.3507	0.957	0.8588	1	0.7628
TCGA-62-8399	7.3863	0	0.3174	0.51484	0.7499	0.7986	0.7985	1	0.7784	0.7361	0.7224	0.9651	0.9393	1	0.7071
TCGA-55-6983	7.73425	0	0.6179	0.5697	0.781	0.6806	0.9462	1	0.5528	0.7826	0.7901	0.9482	0.9323	0.962	0.5576
TCGA-80-5608	7.7589	0	0.3554	0.8195	0.7329	0.653	0.935	1	0.7343	0.8438	0.768	0.9837	0.8136	1	0.7205
TCGA-38-4625	8.14521	0	0.6064	0.386	0.8758	0.525	0.6818	0.9943	0.9032	0.9091	0.9073	0.9736	0.8738	0.9283	0.7359
TCGA-75-7027	8.38082	0	0.4185	0.0374	0.9544	0.8173	0.8227	0.9921	0.7999	0.7502	0.9228	0.9796	0.8432	0.8714	0.8629
TCGA-50-5049	8.47671	0	0.6128	0.7573	0.5371	0.3379	0.7338	1	0.7861	0.9297	0.9115	0.9181	0.9097	1	0.5017
TCGA-78-7162	8.68219	1	0.7255	0.6942	0.448	0.7001	0.7984	0.9901	0.5383	0.6628	0.6713	0.9336	0.926	1	0.2312
TCGA-78-7143	13.5918	1	0.3993	0.6165	0.8593	0.7836	0.9207	1	0.7127	0.6524	0.8833	0.9531	0.9867	1	0.6718

## Sheet: LUSC
The risk signature of the AS events in LUSC
id	futime	fustat	KIAA1598|13239|AP	FAM63A|7531|AP	ALPK1|70369|ES	NOL8|86863|ES	ASXL3|45046|AT	MAP3K13|68008|AA	TSTD2|87013|AT	ZNF544|52429|ES	SOGA2|44571|AP	VPS37A|82796|ES	CHMP1A|38102|ES	SSH1|24258|ES	PTCHD4|76446|AT	FAM124B|57772|AT	TOX2|59455|ES
TCGA-NC-A5HH	0.10137	0	1	1	1	1	1	0.9921	0.9798	0.887	0.5984	1	0.957	0.8776	0.64325	0.83207	1
TCGA-66-2763	0.0821918	0	1	1	1	1	1	0.9973	1	1	0.8311	0.9229	0.9701	0.8041	0.2474	0.8528	1
TCGA-77-A5GH	1.95342	0	1	1	1	0.945517	1	1	0.9608	1	0.701629	1	0.957	0.5946	0.53406	0.761	1
TCGA-18-3421	7.24658	0	1	1	1	1	1	0.9918	1	1	0.655	1	0.9899	0.4307	0.6288	0.9026	1
TCGA-22-4599	3.18082	1	1	1	1	0.930433	1	1	1	0.9186	0.2606	1	0.9497	0.818033	0.6663	1	1
TCGA-77-8150	4.53425	1	1	1	1	0.929433	1	1	1	1	0.4934	1	0.9631	0.7964	0.59956	0.82956	0.9553
TCGA-18-3408	6.31233	1	1	1	1	0.8472	1	0.9995	0.988	1	0.2847	0.9771	0.961	0.7919	0.6539	0.9429	0.9755
TCGA-22-5477	3.68767	1	1	1	1	0.964	1	1	0.9767	0.8976	0.6827	1	0.9519	0.8411	0.7334	0.6531	0.9229
TCGA-43-7656	0.863014	0	1	1	1	0.8632	1	0.9967	1	1	0.5373	0.9726	0.9424	0.7894	0.2497	0.8991	0.9721
TCGA-85-8277	0.841096	1	1	1	1	0.9095	1	1	1	1	0.6022	0.9746	0.9634	0.8944	0.3173	0.8527	1
TCGA-22-1012	1.17534	1	1	1	1	0.9512	1	1	1	0.6847	0.6762	0.968	0.9909	0.6233	0.7446	1	1
TCGA-77-7141	0.0410959	0	1	1	1	0.957	1	0.9987	0.9745	0.7956	0.6166	0.9825	0.9532	0.7105	0.5515	0.8884	0.9223
TCGA-51-4081	0.172603	0	1	1	1	1	1	0.9945	0.9511	1	0.8074	1	0.935	0.8383	0.4925	0.7858	0.9461
TCGA-56-A49D	1.74521	0	1	1	1	1	1	1	1	1	0.2858	0.9747	0.9553	0.5399	0.4635	0.8478	1
TCGA-85-8580	1.21918	0	1	1	1	0.94	1	1	0.9759	1	0.5396	0.9827	0.9296	0.7458	0.7997	0.8595	1
TCGA-56-7731	0.00821918	1	1	1	1	1	1	1	0.9719	1	0.6699	1	0.9794	0.8302	0.7239	0.8481	1
TCGA-46-3765	1.08493	0	1	1	1	1	1	0.9951	0.9397	1	0.2915	0.9846	0.9566	0.4839	0.6504	0.9377	1
TCGA-63-A5MN	0.945205	1	0.8979	1	1	0.950222	1	0.983	0.965	0.7021	0.8537	0.9635	0.9504	0.64	0.6553	0.8224	0.9287
TCGA-66-2727	1.4137	1	1	1	1	0.7781	1	0.9922	0.9854	1	0.9312	0.98	0.9735	0.9779	0.2953	0.9139	0.8043
TCGA-56-A4BX	1.10959	0	1	1	1	0.7288	1	0.9958	1	1	0.5504	1	0.9847	0.8202	0.432	0.8389	0.984775
TCGA-66-2742	1.75616	0	1	1	1	1	1	0.9983	1	0.9356	0.69473	1	0.9822	0.8304	0.5781	0.8711	1
TCGA-56-8629	1.31781	0	1	1	1	0.9357	1	0.9983	0.9606	0.8341	0.5934	1	0.9443	0.8129	0.5569	0.7333	0.8514
TCGA-77-8153	5.45753	0	0.9845	1	1	0.6319	1	1	0.9645	1	0.5762	0.9763	0.9753	0.6389	0.9065	0.8224	0.995733
TCGA-46-3767	1.08493	0	1	1	1	1	1	1	0.9833	0.7963	1	1	0.9683	0.912	0.4806	0.947	1
TCGA-58-A46K	2.86301	1	1	1	1	1	1	1	0.8858	1	0.4388	0.984	0.9591	0.8202	0.8569	0.9377	1
TCGA-52-7809	0.454795	1	1	1	0.9355	0.8324	1	0.9977	0.9846	0.8545	0.4134	0.968	0.9515	0.8091	0.7259	0.767	0.9849
TCGA-22-4609	0.79726	1	1	1	1	1	1	1	0.9757	1	0.715	0.9488	0.9561	0.8348	0.3689	0.7463	0.97
TCGA-68-7756	0.553425	0	1	1	1	0.9086	1	0.9974	0.9818	1	0.5005	0.9742	0.958	0.8923	0.6273	0.8351	0.9229
TCGA-66-2781	0.331507	0	1	1	1	1	1	0.998	1	1	0.3907	0.9694	0.9645	0.7082	0.7665	0.5916	0.9273
TCGA-NK-A5D1	1.4	0	1	1	1	1	1	0.9904	0.9872	1	0.671617	1	0.9639	0.7228	0.8419	1	0.9174
TCGA-22-5491	4.69315	1	1	1	1	0.7652	1	0.9993	0.9888	1	0.6388	0.975	0.945	0.8658	0.3996	0.8505	0.9244
TCGA-MF-A522	0.986301	1	1	1	0.9655	1	0.9974	0.9975	0.9226	1	0.5748	1	0.972	0.6475	0.6844	0.8895	0.9695
TCGA-60-2709	4.12329	0	1	1	1	0.9362	1	1	1	1	0.5771	1	0.9788	0.7456	0.6828	0.9404	0.98
TCGA-O2-A52N	2.75616	1	1	1	1	1	1	0.9929	1	1	0.5791	0.94	0.9164	0.805	0.5905	0.8924	1
TCGA-85-7696	1.03014	0	1	1	1	0.9192	1	1	0.987	1	0.8733	0.9767	0.9899	0.8823	0.7066	0.8853	0.8768
TCGA-NC-A5HT	1.89863	0	1	1	1	1	0.996614	0.9959	1	1	0.5396	1	0.9712	0.4822	0.7955	0.8389	1
TCGA-60-2712	0.750685	1	1	1	0.9801	0.6264	1	0.9949	1	1	0.6175	0.9577	0.9744	0.5697	0.5687	0.8391	0.9715
TCGA-33-AASJ	9.86301	1	1	1	1	1	0.999383	0.9951	0.9875	1	0.3507	1	0.9551	0.6848	0.94	0.83365	0.994283
TCGA-46-6025	0.887671	0	1	1	1	1	1	0.9983	0.9688	0.8034	0.684	0.9785	0.954	0.8666	0.5635	0.8427	0.93
TCGA-98-A53J	1.72603	0	1	1	1	1	1	1	1	1	0.9469	0.9854	0.9493	0.6101	0.9378	0.8967	0.9607
TCGA-90-7767	0.243836	0	1	1	1	0.923	1	1	0.9864	0.8723	0.4314	1	0.9659	0.8228	0.5636	0.7764	1
TCGA-92-7341	0.290411	0	1	1	1	1	1	0.9968	1	1	0.6166	1	0.981	0.7929	0.6723	0.88	0.9709
TCGA-39-5011	3.98356	0	1	1	1	1	1	1	1	1	0.639456	0.9858	0.9517	0.8882	0.5259	0.8412	0.9461
TCGA-NC-A5HK	0.350685	0	1	1	0.9788	0.9145	1	0.998	0.9663	1	0.7259	0.9719	0.945	0.8366	0.3879	0.85314	0.9096
TCGA-33-4538	8.16164	1	1	1	1	0.5138	1	0.9989	1	0.8397	0.4791	0.9933	0.9532	0.6566	0.4702	0.8812	0.9871
TCGA-43-2578	1.50685	0	1	1	1	1	1	0.9973	0.9894	0.9053	0.5661	1	0.9561	0.6035	0.7257	0.7983	1
TCGA-98-A539	0.473973	0	1	1	1	0.948978	1	1	0.9632	1	0.7655	0.9469	0.9617	0.7458	0.5285	0.9217	0.9804
TCGA-98-A53C	2.25205	0	1	1	0.9846	1	1	1	1	1	0.75209	1	0.9523	0.7751	0.4419	0.8585	0.9445
TCGA-66-2788	1.91507	0	0.973	1	1	1	1	1	1	0.7652	0.6898	0.9925	0.977	0.7886	0.6125	0.8768	0.9755
TCGA-85-A4JB	1.47671	0	1	1	1	1	1	0.9919	0.983	0.8122	0.4942	1	0.9485	0.6197	0.6878	0.8501	0.8241
TCGA-39-5031	2.28219	0	1	1	1	1	1	0.9984	0.9915	1	0.7182	0.9863	0.9648	1	0.5157	0.9037	1
TCGA-NC-A5HI	3.78082	0	1	1	1	1	1	0.9966	1	1	0.4033	1	0.9435	0.8391	0.432	0.8643	0.9938
TCGA-63-A5MG	5.88493	0	1	1	1	1	1	1	1	0.8856	0.6826	0.9569	0.9481	0.6737	0.7066	0.9211	1
TCGA-56-7822	1.45753	1	1	1	1	0.8704	1	1	0.9826	0.8769	0.7314	0.9634	0.9729	0.7908	0.4604	0.8484	1
TCGA-34-8456	2.20274	0	1	1	1	1	1	0.9947	1	0.9197	0.7345	1	0.9681	0.7415	0.6844	0.8771	1
TCGA-39-5034	3.03288	1	1	1	1	0.941122	1	1	1	1	0.69874	0.971	0.9755	1	0.4486	0.8968	1
TCGA-85-8070	1.39726	0	1	1	1	1	1	0.996	1	1	0.6203	0.9762	0.9594	0.7819	0.70717	0.81604	1
TCGA-NC-A5HP	2	0	1	1	1	1	1	1	1	1	0.4463	1	0.9553	0.3029	0.62	0.8378	1
TCGA-56-7580	2.53425	0	1	1	1	1	1	0.989	1	1	0.3417	1	0.9296	0.827	0.5799	0.9205	1
TCGA-18-3417	3.00548	1	1	1	1	0.9229	1	1	1	1	0.70054	0.9566	0.9853	1	0.1816	1	0.6147
TCGA-85-A513	1.26301	0	1	1	1	0.93195	1	1	1	1	0.783156	0.9453	0.9565	0.796022	0.7861	0.8579	1
TCGA-18-3415	7.67945	1	1	1	1	1	1	1	0.982	1	0.7765	0.9895	0.9651	0.6233	0.1507	0.8569	1
TCGA-56-5897	1.03562	0	1	1	1	0.9046	1	1	1	1	0.711	1	0.9754	0.8194	0.244	0.8528	0.9683
TCGA-66-2777	0.167123	0	1	1	1	1	1	1	0.9757	1	0.7546	1	0.9332	0.9645	0.6215	0.8542	0.912
TCGA-22-4593	2.92329	1	1	1	1	1	1	0.997	0.9864	0.8365	0.8958	1	0.9494	0.7143	0.5042	0.7801	0.9568
TCGA-21-1078	1.29863	1	1	1	1	0.6693	0.998044	0.9929	1	0.7983	0.9627	0.9637	0.9956	0.7258	0.2829	1	0.9949
TCGA-34-5239	1.93699	0	1	1	0.9941	0.8541	1	1	0.9791	0.887	0.8091	0.9639	0.9739	0.6686	0.412	0.8462	0.9675
TCGA-58-8393	2.89863	0	1	1	1	1	1	0.9963	1	1	0.7304	0.9539	0.9607	0.9766	0.4152	0.929	1
TCGA-98-8020	0.230137	1	1	1	1	1	1	1	0.9705	1	1	0.9023	0.9714	0.7097	0.5777	0.9659	0.974
TCGA-66-2734	3.59178	0	1	1	1	1	1	1	0.9844	0.8697	0.613	0.9871	0.969	0.8858	0.3609	0.8178	1
TCGA-66-2769	0.589041	1	1	1	1	0.668	1	0.9937	1	1	0.934	1	0.971	0.7729	0.3073	0.8208	1
TCGA-22-1000	1.24384	1	1	1	1	1	1	0.9942	1	1	0.7448	1	0.928	0.9271	0.5259	0.8062	1
TCGA-63-A5MY	2.88219	0	1	1	1	1	0.997729	1	0.9772	1	0.86	1	0.9422	0.6566	0.4701	0.8981	0.99355
TCGA-77-A5G7	0.493151	1	1	1	1	0.95248	1	0.9954	1	1	0.5478	0.9821	0.9152	0.7458	1	0.8107	0.8514
TCGA-22-1016	2.25205	1	1	1	1	1	1	1	0.9662	0.9193	0.653	0.983	0.9729	0.6784	0.4268	0.9453	1
TCGA-37-3792	0.0328767	0	1	1	0.9807	1	1	1	1	0.9286	0.0727	0.9709	0.9544	0.8959	0.5301	0.8588	1
TCGA-56-8623	1.89589	1	1	1	1	0.9191	1	1	0.9405	1	1	0.9733	0.9846	0.8091	0.4132	0.8778	0.9864
TCGA-21-5787	0.90137	1	1	1	1	0.8677	1	1	1	0.8883	1	1	0.9372	0.9505	0.4702	0.8872	0.9812
TCGA-98-8023	1.77808	0	1	0.9744	1	1	1	1	1	1	0.7108	1	0.9176	0.805	0.4701	0.9576	1
TCGA-58-8390	2.49589	0	1	0.9802	1	1	1	1	0.9445	1	0.7827	0.9085	0.9514	0.6617	0.451	0.7834	0.99348
TCGA-52-7622	2.36164	0	1	1	1	1	1	1	0.9743	1	0.6774	0.993	0.9724	0.7964	0.6517	0.7727	0.9287
TCGA-85-A510	1.32055	0	1	0.9479	1	1	1	1	0.9841	1	1	0.973	0.993	0.456	0.6859	0.9581	1
TCGA-85-A4CL	2.13973	0	1	1	0.9713	0.946833	1	1	1	1	0.743514	0.9723	0.9818	0.806667	0.7425	0.7868	1
TCGA-21-1071	3.90685	1	1	1	1	0.59	1	1	0.8686	1	0.8888	0.9726	0.9822	0.7296	0.6508	0.8225	0.9691
TCGA-56-8082	1.24658	0	1	1	1	1	1	1	0.9811	1	0.7333	0.9464	0.974	0.7908	0.713	0.8224	0.6756
TCGA-85-8352	0.441096	1	1	1	1	1	1	1	0.9771	0.9636	1	1	0.9721	0.8202	0.63276	0.83884	0.9899
TCGA-66-2794	4.50685	0	1	1	1	1	1	1	1	1	0.7718	0.9868	0.9664	0.7173	0.5357	1	0.9504
TCGA-60-2720	0.265753	0	1	1	1	0.944825	1	1	1	1	0.60168	1	0.9701	0.785825	1	0.8339	0.9273
TCGA-LA-A446	1.09863	0	1	1	1	1	1	1	0.9533	0.9291	0.5896	0.9891	0.9632	0.7364	0.6809	0.8389	0.9347
TCGA-66-2757	3.66575	1	1	1	1	0.9434	1	0.995	1	1	0.668	0.9667	0.9824	0.8275	0.6663	0.966	0.8886
TCGA-60-2703	8.06849	1	1	1	1	1	1	0.9948	0.9499	0.7437	0.5904	0.9656	0.9787	0.6348	0.5646	0.8827	0.993871
TCGA-96-7545	3.68219	0	1	1	1	0.8375	1	0.9986	1	1	0.7164	0.9791	0.9615	0.7171	0.7395	0.9576	1
TCGA-22-5481	6.6	1	1	1	1	1	1	0.9953	0.963	0.8721	0.712214	0.9385	0.9586	0.841256	0.8694	0.7943	0.9326
TCGA-77-8148	0.80274	0	0.9914	1	1	1	1	0.9915	1	1	0.7128	1	0.9847	0.5855	0.571	0.7663	0.9591
TCGA-39-5027	5.06575	0	1	1	1	1	1	0.9877	1	1	0.4346	0.9267	0.9726	0.6233	0.8546	0.924	0.8933
TCGA-66-2755	0.0767123	0	1	1	1	1	1	1	1	0.9401	0.1481	0.9698	0.9455	0.7961	0.6803	0.7951	1
TCGA-66-2791	0.419178	1	1	0.9673	1	0.8376	1	1	0.9649	0.9169	1	0.9898	0.9768	0.7718	0.6743	0.8731	1
TCGA-60-2698	0.852055	1	1	1	1	0.9153	1	1	1	1	0.711	0.9541	0.9506	0.7988	0.4219	0.876	0.9669
TCGA-85-8288	1.10137	1	1	1	1	1	1	0.9947	1	0.9143	0.892	0.9813	0.9686	0.7364	0.3073	0.5204	0.945
TCGA-60-2716	3.71507	0	1	1	1	0.9171	1	1	0.9764	1	1	0.9675	0.988	0.8882	0.8071	0.9287	1
TCGA-XC-AA0X	0.0164384	1	1	1	1	1	1	0.9975	0.9529	1	0.5838	0.9837	0.9343	0.7171	0.5456	0.8527	1
TCGA-85-8479	1.28219	0	1	1	1	1	0.999014	1	0.9829	0.9564	0.679517	0.9639	0.9783	0.8002	0.5345	0.6984	0.9006
TCGA-85-8048	2.09589	0	1	1	1	0.8764	1	1	1	1	0.69365	0.9786	0.9846	0.9375	0.545	1	1
TCGA-77-8144	2.28219	0	1	1	1	0.9406	1	1	1	1	0.3877	0.9563	0.9404	0.8471	0.7936	0.9166	0.8713
TCGA-43-8116	0.980822	0	1	1	1	0.587	1	1	1	0.8649	0.4351	1	0.988	0.6101	0.3831	0.8587	1
TCGA-33-AASB	0.578082	1	1	1	1	1	0.999143	0.9948	1	0.8368	1	0.9598	0.9435	0.892	0.9141	0.7494	0.993563
TCGA-77-6845	1.93973	1	1	1	0.9778	1	1	0.997	1	0.8996	0.676	1	0.9769	0.8041	0.419	0.8588	0.9391
TCGA-60-2723	1.89863	0	1	1	1	1	1	1	1	0.8181	0.69	0.9896	0.921	0.8934	0.6965	0.9008	0.8481
TCGA-77-8136	3.25753	1	1	1	1	1	1	1	1	1	0.8469	0.9478	0.9619	0.7964	0.432	0.9354	1
TCGA-85-A4JC	1.24658	0	1	1	1	1	1	1	1	1	1	0.9487	0.981	0.787663	0.66707	1	1
TCGA-22-5472	5.41096	1	1	1	1	0.8681	1	0.9969	0.9909	0.7713	0.767	1	0.9671	0.8824	0.5259	0.879	0.9556
TCGA-58-8388	1.12877	1	1	1	1	0.8261	1	1	0.9548	1	0.8015	0.9856	0.9658	0.8172	0.6209	0.8294	0.9465
TCGA-66-2768	0.167123	0	1	1	0.9815	0.9014	1	1	1	0.9502	0.8888	0.9419	0.9495	0.7139	0.4453	0.7876	0.8589
TCGA-77-7140	1.73151	1	1	1	1	1	1	0.9983	1	1	0.2508	0.9888	0.9439	0.805	0.7853	0.9166	0.969
TCGA-37-4133	0.652055	0	1	1	1	0.8802	1	0.9958	1	0.9244	0.727433	0.9913	0.9594	0.7792	0.83	0.9542	0.7128
TCGA-21-1079	2.64384	1	1	1	0.9515	1	1	1	0.9873	0.9389	0.8848	0.9725	0.9706	0.7082	0.4043	0.9633	1
TCGA-77-7337	8.91233	1	1	1	1	1	1	0.9982	0.9751	1	0.4682	1	0.9741	0.757	0.6258	0.9061	1
TCGA-77-7335	5.84384	1	1	1	1	1	1	1	1	1	0.670529	0.9627	0.9288	0.765967	0.4939	0.829	1
TCGA-77-8154	2.99178	0	1	1	1	1	1	1	1	1	0.6079	1	0.9737	0.7012	0.6976	0.924	1
TCGA-33-4589	0.128767	1	1	1	1	0.91554	1	0.9906	1	1	0.6066	1	0.9612	0.66905	0.6286	1	1
TCGA-21-5786	1.81096	0	1	1	1	1	1	0.9952	0.9857	1	0.7921	0.9658	0.9749	0.7777	0.5764	1	1
TCGA-56-A4BY	1.48767	1	1	1	0.9782	1	1	1	1	1	0.7304	0.9443	0.9404	0.8544	0.7607	0.9007	1
TCGA-85-8584	1.04932	1	1	1	1	0.94865	1	1	1	1	0.719789	0.9052	0.9633	0.7819	0.3026	0.7663	1
TCGA-77-A5G6	1.85753	1	1	1	1	0.927	1	0.9972	0.9763	0.7395	0.5828	0.9762	0.9867	0.6891	0.5102	0.8967	1
TCGA-22-1017	4.06849	1	1	1	1	0.8229	1	1	1	1	0.3457	0.95	0.9591	0.7444	0.4974	0.9193	1
TCGA-34-5231	5.43562	1	1	1	1	0.8758	1	0.9993	0.9613	0.9074	0.7126	0.9741	0.9845	0.6197	0.7214	0.8644	0.9141
TCGA-56-7222	1.53973	1	1	1	1	0.93945	1	0.9966	1	1	0.6809	0.9392	0.9623	0.8584	0.5314	0.8224	0.9894
TCGA-94-A5I4	1.34521	0	1	1	1	1	1	0.9967	0.9803	0.8326	0.4391	0.9796	1	0.7526	0.6498	1	0.991475
TCGA-37-A5EL	3.13151	1	1	1	1	1	1	0.993	1	1	0.4831	0.9838	0.9812	0.5368	0.571	0.3666	0.9839
TCGA-56-7730	0.542466	1	1	1	1	0.9547	0.999088	0.9987	1	1	0.6043	0.9866	0.9539	0.7012	0.7864	0.8946	0.9067
TCGA-18-4083	0.515068	1	1	1	1	0.8506	1	1	0.9608	1	0.4926	0.983	0.9783	0.9046	0.4702	0.792	1
TCGA-34-5234	4.69863	0	1	1	1	0.937071	1	1	0.9894	1	0.649489	0.9672	0.9503	0.7814	0.5437	0.8936	1
TCGA-37-4130	0.676712	0	1	1	1	1	1	1	1	1	0.7803	0.9669	0.9767	0.5697	0.272	0.8644	0.9273
TCGA-63-A5MB	8.55616	0	1	1	1	1	1	0.9943	1	1	0.5327	1	0.9809	0.7559	0.5386	0.9419	1
TCGA-34-2596	0.219178	1	1	1	1	1	1	0.9958	0.9719	0.8734	0.6337	0.9791	0.9848	0.9408	0.6546	0.8485	0.9784
TCGA-NK-A7XE	0.0356164	0	1	1	1	0.7623	0.995471	1	1	1	0.695087	1	0.9408	1	0.64764	0.7553	0.9637
TCGA-18-3416	2.66575	1	1	1	1	0.8519	1	0.9965	0.9547	1	0.4616	0.985	0.9489	0.7486	0.4371	0.84003	0.959
TCGA-NC-A5HR	2.47945	0	1	1	1	1	1	0.9956	0.9829	1	0.3632	1	0.9843	0.3946	0.4701	0.7582	0.990471
TCGA-92-7340	0.224658	0	1	1	1	1	1	0.9955	1	0.9363	0.4577	1	0.9634	0.8482	0.4288	0.9223	1
TCGA-43-3394	1.1863	0	1	1	1	1	1	0.9978	1	1	0.7625	1	0.9895	0.9329	0.579	1	1
TCGA-60-2715	2.94521	1	1	1	1	0.8157	1	0.9949	0.9777	0.7638	0.462	0.9719	0.9756	0.8383	0.728	0.8861	1
TCGA-66-2780	1.00274	1	1	1	1	1	1	0.9982	1	0.9257	0.7999	0.942	0.9613	0.8383	0.4702	0.8129	0.9688
TCGA-43-A475	0.810959	0	1	1	0.9838	1	1	0.9973	0.9915	1	0.6673	0.9674	0.987	0.7228	0.3851	0.7918	1
TCGA-77-7463	3.89863	1	1	1	1	0.7868	1	1	1	0.7971	0.6172	1	0.9735	0.8471	0.8314	1	0.995029
TCGA-85-8666	1.30137	0	1	1	1	0.6665	1	0.9944	1	1	0.8264	0.9525	0.9489	0.8415	0.4347	0.9678	0.9398
TCGA-43-8115	1.11507	0	1	1	1	0.9615	1	1	1	1	0.8251	0.9789	0.9413	0.8356	0.5617	0.8113	1
TCGA-85-A50Z	1.35068	0	1	1	0.969	0.941712	1	1	1	0.8099	0.8494	1	0.9676	0.6713	0.4567	0.9663	0.993211
TCGA-85-A5B5	0.30411	0	1	1	1	1	1	0.9907	1	0.9412	0.3488	0.9574	0.9883	0.74066	0.8688	0.6874	1
TCGA-33-4533	11.1452	0	1	1	1	1	1	1	0.9916	1	0.7039	1	0.9631	0.8323	0.6948	0.7162	0.98
TCGA-90-A59Q	0.882192	1	1	1	1	1	1	0.9856	0.9837	1	0.657878	0.9418	0.9832	0.9172	0.5435	0.7226	1
TCGA-92-8063	0.334247	0	1	1	1	0.8878	1	1	1	1	0.924	0.9752	0.9454	0.8867	0.3173	0.6924	1
TCGA-22-5489	5.23836	1	1	1	1	0.8254	1	1	1	1	0.67	0.9609	0.9574	0.7919	0.4028	0.9373	0.977
TCGA-66-2783	2.07945	0	1	1	1	1	1	1	1	1	0.7755	0.9711	0.9814	0.7377	0.6083	0.8022	1
TCGA-21-1082	9.98356	0	1	1	1	0.8893	1	1	1	0.9496	0.4588	0.988	0.9816	0.3983	0.6498	0.936	1
TCGA-96-8169	1.52603	0	1	1	1	0.826	1	0.9964	1	0.8693	0.8945	0.9486	0.9565	0.8615	0.3844	0.8338	0.9273
TCGA-85-A4PA	2.03014	0	1	1	1	0.7814	1	1	0.9861	1	0.61822	1	0.987	0.7652	0.3831	0.779	0.9784
TCGA-66-2756	0.0821918	0	0.8616	1	1	0.816	1	1	1	0.6814	0.8681	0.9913	0.9487	0.9066	0.6246	0.7465	1
TCGA-85-8071	1.1726	0	1	1	1	1	1	1	0.9791	1	0.6474	0.9548	1	0.9253	0.60184	0.6421	0.862
TCGA-94-8035	0.334247	0	1	1	1	1	1	1	1	0.9585	0.3803	0.9875	0.9509	0.7819	0.66	0.8338	0.99664
TCGA-56-8307	2.2411	0	1	1	1	0.8193	1	1	1	0.9456	0.6324	0.9742	0.9841	0.6617	0.3567	0.9301	1
TCGA-85-8049	1.5863	0	1	1	1	0.955963	1	0.9923	0.9749	1	0.9036	0.9785	0.9529	0.7902	0.3769	0.9077	0.9269
TCGA-39-5030	0.161644	1	0.8441	1	0.9792	1	1	1	0.9889	0.8056	1	0.9363	0.9549	0.8853	0.571	0.9139	1
TCGA-85-7710	0.115068	0	1	1	1	0.9323	1	1	0.9848	1	0.9722	0.9863	0.9531	0.8302	0.3394	0.8177	1
TCGA-94-7557	0.0136986	1	1	1	1	0.7339	1	0.9954	0.8897	0.8952	0.5596	1	0.9762	0.7331	0.444	0.7149	0.948
TCGA-85-A4QR	1.64384	0	1	1	1	1	1	1	1	1	0.3632	0.9358	0.97	0.8544	0.8887	0.8869	0.993988
TCGA-56-8305	0.287671	0	1	1	1	1	1	0.988	1	0.9139	0.4344	1	0.9719	0.8129	0.265	0.9077	0.9599
TCGA-46-3766	1	0	1	1	1	0.943187	1	1	1	1	0.70363	1	0.9676	0.9026	0.4902	0.9053	1
TCGA-18-3412	0.945205	1	1	1	0.9685	0.8027	1	1	0.9865	1	0.5615	0.9866	0.9561	0.7258	0.58823	0.9329	0.8665
TCGA-98-8021	2.56712	0	1	1	1	1	1	1	0.9863	1	0.6802	1	0.9927	0.7652	0.5753	0.8606	0.9768
TCGA-NC-A5HD	0.00547945	1	1	1	0.9693	0.936429	1	1	0.9752	1	0.690933	1	0.9389	1	0.8046	0.8967	1
TCGA-18-3409	10.2658	0	1	1	1	1	1	1	1	1	0.6828	0.943	0.9924	0.6495	0.579	0.9599	0.977
TCGA-56-8624	1.15068	0	1	1	1	0.941756	1	1	0.9495	0.8885	0.71526	0.9826	0.9945	0.6793	0.5867	0.8207	1
TCGA-85-A4QQ	1.51507	0	1	1	1	0.795	1	1	0.9711	1	1	0.9309	0.9514	0.5207	0.8161	0.7764	0.9379
TCGA-33-4583	12.6055	1	1	1	1	1	1	1	1	1	0.2601	0.9702	0.9867	0.6793	0.56347	1	0.988817
TCGA-77-8007	0.542466	1	1	1	1	0.8686	1	1	0.9698	1	0.7949	0.9757	0.9231	0.9429	0.3196	0.866	1
TCGA-63-A5MJ	4.99726	0	1	1	1	1	1	0.9977	0.9775	1	0.8024	0.9812	0.9373	0.6859	0.2784	0.7992	1
TCGA-22-4594	4.0274	1	1	1	1	1	1	0.994	0.9754	1	0.763962	0.9428	0.9455	0.8515	0.4853	0.8572	1
TCGA-85-A511	1.24658	1	1	1	1	1	1	1	0.9867	0.8852	0.5989	0.9617	0.9628	0.8544	0.4152	0.7678	0.9162
TCGA-21-5782	2.63562	1	0.9408	1	1	1	1	0.9917	0.9511	1	0.4081	0.8196	0.9435	1	0.6464	0.3954	1
TCGA-56-8628	1.68767	0	1	1	1	1	1	1	0.9819	1	0.5459	0.9419	0.9787	0.672	0.5419	0.9444	0.9657
TCGA-85-8276	2.87671	0	1	1	1	0.9179	1	0.9915	1	0.7873	0.5554	0.9707	0.9794	0.6759	0.5419	0.9205	1
TCGA-43-7657	0.646575	0	1	1	1	0.889	1	0.997	0.9149	1	0.7574	0.9828	0.9753	0.7385	0.3474	0.9447	1
TCGA-NC-A5HQ	1.2274	1	1	1	1	0.95335	1	0.9976	0.9718	0.9324	0.3829	1	0.9679	0.8944	0.571	0.7663	1
TCGA-18-4721	12.8603	0	1	1	1	1	1	1	1	1	0.2654	1	0.961	0.7765	0.6893	1	1
TCGA-98-7454	0.70137	0	1	1	1	0.9324	1	1	0.9647	1	1	0.9608	0.9594	0.8012	0.4465	0.8848	1
TCGA-21-1070	9.96164	0	1	1	1	1	1	1	1	1	0.4247	0.9416	0.9697	0.8993	0.6471	1	0.9516
TCGA-22-4591	1.70685	1	1	1	1	0.8505	1	0.9969	1	0.7698	0.3606	1	0.9649	0.8323	0.5618	0.7029	1
TCGA-58-A46L	4.72055	0	1	0.9675	0.9847	0.9231	1	0.9947	0.9519	1	0.6407	1	0.9555	0.6129	0.8171	0.9507	1
TCGA-58-8391	5.93699	0	1	1	1	1	1	1	1	1	0.8566	0.9737	0.9481	0.8438	0.812	0.6984	0.9082
TCGA-68-A59J	1.2274	0	1	1	1	0.7951	1	1	0.9708	1	0.8797	0.9905	0.9653	0.7012	0.6782	0.9186	1
TCGA-34-8455	0.336986	1	1	1	1	0.8457	1	0.996	1	0.85	0.69959	1	0.9319	0.6263	0.4428	0.8113	0.8389
TCGA-94-A4VJ	1.17808	0	1	1	1	0.8357	1	1	0.9783	0.8046	1	0.9547	0.9695	0.9072	0.2905	0.7962	0.9674
TCGA-33-4547	6.6274	0	1	1	1	0.945422	1	1	0.9832	1	0.5516	1	0.985	0.6555	0.4084	0.9167	1
TCGA-63-A5MM	1.24932	1	1	1	1	1	1	1	1	1	0.5834	1	0.9228	0.827	0.7102	0.7946	1
TCGA-85-8355	0.167123	0	1	1	1	0.9524	1	1	0.9725	0.8397	0.8091	0.9872	0.9772	0.8202	0.6578	0.8456	1
TCGA-90-A4ED	1.68493	0	1	1	0.9666	1	1	1	0.9824	1	0.9431	1	0.9872	0.449	0.56193	0.9153	0.9052
TCGA-22-5480	5.94521	1	1	0.9813	1	0.8013	1	1	1	1	0.3159	0.9887	0.9657	0.7613	0.5097	0.8988	0.9623
TCGA-NC-A5HF	0.378082	1	0.7368	1	1	1	1	1	0.9632	1	0.6322	0.9869	0.99	0.6848	0.5799	0.7201	0.9224
TCGA-77-A5GF	2.29863	0	1	1	1	1	1	1	1	1	0.6728	0.9668	0.951	0.6419	0.6916	1	0.9615
TCGA-66-2790	1.91507	0	1	1	1	1	1	0.9964	1	0.927	0.7399	1	0.9932	0.5697	0.4844	0.7766	0.9169
TCGA-60-2724	1.96438	0	1	1	1	1	1	0.9977	1	0.8154	0.8486	0.9624	0.9765	0.8225	0.3346	0.8968	1
TCGA-39-5022	4.6	1	1	1	1	0.7815	1	0.9976	1	1	0.4292	0.9846	0.9691	0.7155	0.5338	0.9196	0.9721
TCGA-60-2708	6.70411	0	1	1	1	1	1	1	1	0.8253	0.5168	0.9555	0.957	0.8163	0.5247	1	1
TCGA-NC-A5HL	0.241096	1	1	1	1	1	0.995867	1	0.9734	0.9029	0.5128	0.9306	0.9348	0.6617	0.7425	1	0.998011
TCGA-43-A56V	1.00274	0	1	1	1	1	1	0.9971	1	0.9423	0.3204	0.9771	0.9618	0.8496	0.7497	0.8598	1
TCGA-39-5039	1.49041	1	1	1	1	0.6901	1	1	1	1	0.70252	1	0.9703	0.7258	0.5353	0.7555	1
TCGA-77-8128	3.15068	1	1	1	1	1	1	1	0.9613	1	0.7732	0.946	0.9887	0.8715	0.6396	0.6916	0.9948
TCGA-77-8143	2.2	1	1	1	1	0.804	1	1	1	1	0.638422	1	0.9609	0.76	0.7649	0.5365	0.998062
TCGA-60-2721	2.69315	0	1	1	1	1	1	1	0.9799	0.935	0.449	0.9477	0.9711	0.7486	0.5871	0.8574	1
TCGA-34-5927	2.57808	0	1	1	1	0.9356	1	0.9968	0.9934	1	0.3815	1	0.9648	0.678	0.6271	0.9167	1
TCGA-60-2704	3.16164	1	1	1	1	1	1	1	0.9744	1	0.6562	0.9486	0.9483	0.8081	0.4137	0.7131	0.9162
TCGA-43-5670	1.50411	0	1	1	0.986	1	1	1	0.9875	1	0.5673	0.9654	0.9359	0.8907	0.7471	0.7298	1
TCGA-39-5019	3.72877	0	1	1	1	1	1	0.9978	0.9904	1	0.4237	1	0.9622	0.6651	0.5761	0.9184	1
TCGA-90-7766	0.791781	0	1	1	1	1	1	1	1	1	0.4896	1	0.9533	0.7142	0.4701	0.6165	1
TCGA-33-6737	1.64658	1	1	1	1	0.9038	1	0.9942	0.9733	1	0.678589	0.9789	0.9605	0.8097	0.2518	0.8822	0.9313
TCGA-77-8140	0.961644	1	1	1	0.9749	1	1	0.993	0.97	1	0.5598	0.9556	0.969	0.8867	0.6396	0.9011	0.978617
TCGA-56-A4ZJ	1.75342	0	1	1	1	0.941429	1	0.9972	1	1	0.449	0.9248	0.9725	0.787	0.5249	0.8587	0.9124
TCGA-22-4604	1.09315	1	1	1	1	1	1	1	0.9939	0.93	0.5547	0.9889	0.9726	0.8282	0.6644	0.6234	1
TCGA-46-6026	1.1589	0	1	1	0.978	1	1	1	0.99	1	0.6349	1	0.9764	0.194	0.6554	0.8695	1
TCGA-22-A5C4	1.83836	0	1	1	1	1	1	1	0.9712	0.8408	0.7134	0.9687	0.9302	0.805	0.7088	0.8884	0.9519
TCGA-33-AAS8	3.05205	1	1	1	1	1	1	0.9961	1	1	0.5887	1	0.8824	0.9543	0.8652	0.6232	0.9613
TCGA-85-7697	2.91233	0	1	1	1	0.9191	1	0.9985	0.9865	0.9105	0.6961	0.9866	0.9664	0.7585	0.4836	0.882	0.9695
TCGA-77-6842	2.46301	1	0.9238	1	1	0.9027	1	1	0.984	0.8856	0.7771	0.9548	0.9488	0.8909	0.4251	0.6718	0.93
TCGA-68-7755	0.227397	0	1	1	1	0.9581	1	0.997	1	1	0.8551	1	0.9344	0.7688	0.5087	0.7914	0.9812
TCGA-70-6722	1.00548	0	1	1	1	0.9324	1	0.9913	1	1	0.9821	0.9529	0.9779	0.9184	0.5442	0.9362	1
TCGA-66-2789	0.336986	1	0.6421	1	1	0.94355	1	0.9978	0.9752	1	0.6101	0.9697	0.9756	0.6808	0.389	0.8931	1
TCGA-68-7757	0.578082	0	1	1	0.9149	1	1	1	1	0.7316	0.6826	1	0.9853	0.705	0.7479	0.8224	1
TCGA-66-2793	0.838356	1	1	1	0.9568	1	1	0.9912	0.9773	1	0.8433	0.9512	0.9275	0.6233	0.6613	0.7766	1
TCGA-22-4601	2.89589	1	1	1	1	0.81	0.997122	1	1	1	0.7016	1	0.9843	0.5697	0.7114	0.6799	1
TCGA-NK-A5CX	0.30411	0	1	1	0.9633	1	1	1	0.9859	0.7609	0.6246	0.9864	0.9678	0.7228	0.6553	0.761	1
TCGA-98-A538	2.26301	0	1	1	1	1	1	0.9968	0.9839	1	0.9171	0.9891	0.9486	0.8968	0.53914	0.7432	1
TCGA-22-5483	1.56986	1	1	1	1	0.9723	1	0.9945	1	0.9257	1	0.9752	0.9678	0.6793	0.4883	0.9215	0.8948
TCGA-43-6143	1.03014	0	1	1	1	0.9582	1	1	0.969	0.8267	0.9208	0.9875	0.9792	0.7578	0.3419	0.8943	1
TCGA-18-3410	0.4	1	1	1	1	1	1	1	0.9567	0.7145	0.3596	0.9571	0.9679	0.8152	0.4084	0.7033	1
TCGA-18-3406	1.01644	1	1	1	1	0.8658	1	1	1	1	0.6313	1	0.9504	0.79526	0.5966	0.8644	0.6907
TCGA-34-7107	0.0931507	1	1	1	1	0.8723	1	1	0.9781	0.9163	0.9619	0.9565	0.9814	0.7643	0.5824	0.9778	0.9326
TCGA-37-4141	0.0328767	0	1	1	1	0.5968	1	1	1	1	0.70079	0.9591	0.9604	0.8275	0.6646	0.8528	1
TCGA-NK-A5CR	6.96438	0	1	1	1	1	1	0.9982	1	1	0.7251	0.9445	0.9641	0.8333	0.6789	1	0.99068
TCGA-66-2770	1.91781	0	1	1	1	1	1	0.9965	0.9923	1	0.7272	0.9463	0.9726	0.8724	0.6136	0.8408	0.9786
TCGA-85-8481	0.646575	1	1	1	1	0.93809	1	1	0.9724	0.8381	0.69437	0.9017	0.9729	0.9362	0.4701	0.6345	0.9408
TCGA-77-A5G3	9.79726	0	1	1	1	0.8903	1	1	0.9762	0.8871	0.6011	1	0.9892	0.6311	0.5905	0.8484	0.9379
TCGA-43-6770	0.849315	0	1	1	1	1	1	0.9971	0.9855	0.8878	0.6059	0.9773	0.9538	0.8441	0.726	0.8188	0.9856
TCGA-77-A5GB	0.00273973	1	1	0.563864	1	1	1	1	1	0.8552	1	1	0.9809	0.76222	0.4701	0.8967	0.8241
TCGA-77-7138	0.931507	1	1	1	0.9726	0.8267	1	1	0.9744	0.9554	0.6962	1	0.9745	0.9684	0.4701	0.8093	1
TCGA-21-5783	7.34247	1	1	1	1	1	1	1	0.9806	1	0.9763	0.9636	0.967	0.7766	0.6339	0.8935	0.9682
TCGA-43-7658	5.54247	0	1	0.9949	1	1	1	0.9975	0.9934	0.9698	0.7276	0.9412	0.9376	0.8867	0.8432	0.953	0.9717
TCGA-56-8625	0.863014	1	1	1	0.9718	0.854	1	1	0.9828	1	0.6629	0.9605	0.9776	0.9125	0.7406	0.8294	1
TCGA-34-5240	1	0	1	1	1	1	1	0.9965	0.9855	1	0.84	0.9767	0.9676	0.8411	0.4702	0.9283	0.9873
TCGA-37-A5EM	2.37534	0	1	1	1	1	1	1	1	1	0.7001	0.9822	0.964	0.867	0.6219	0.8501	1
TCGA-51-6867	5.08493	1	1	1	1	0.7183	1	0.9983	1	1	0.8352	1	0.9336	0.8531	0.3831	1	1
TCGA-22-5479	4.52329	0	1	1	1	1	1	1	0.9515	0.8898	1	0.9877	0.9595	0.6454	0.6774	0.8626	1
TCGA-43-6773	0.317808	1	1	1	1	1	1	1	1	0.8507	0.8427	0.9004	0.9693	0.8792	0.4057	0.8369	0.9141
TCGA-66-2773	0.252055	1	1	1	1	1	1	1	0.9805	1	0.2792	0.9865	0.9536	0.8742	0.3609	0.8588	0.9349
TCGA-63-A5MW	4.49041	0	1	1	1	1	0.998844	0.9969	0.9752	0.9559	0.5058	1	1	0.5329	0.6815	0.8979	0.98298
TCGA-21-1072	8.26301	0	1	1	1	1	0.996544	1	1	0.9421	0.7441	0.9938	0.9842	0.6477	0.4818	1	1
TCGA-77-8008	7.23014	1	1	1	1	1	1	1	0.9844	0.9466	0.8327	0.9231	0.9753	0.7836	0.433	0.795	1
TCGA-22-1005	5.35068	1	1	1	1	1	1	1	1	1	0.712111	1	0.939	1	0.4929	0.9399	1
TCGA-33-4582	8.6274	1	1	1	1	0.947375	1	1	1	1	0.5036	1	0.9539	0.8114	0.8613	0.8968	1
TCGA-NC-A5HE	5.33973	0	1	1	1	1	1	0.9921	0.9702	1	0.5059	0.9845	0.9596	0.7458	0.2102	0.8643	1
TCGA-22-0944	0.610959	1	1	1	0.8865	1	1	0.9988	0.988	1	0.8625	0.9634	0.9574	0.7108	0.6166	0.6876	1
TCGA-68-8251	1.11233	0	1	1	1	1	1	1	0.9806	1	0.5141	1	0.9795	0.7142	0.55325	0.8426	0.9259
TCGA-63-A5MV	3.0137	0	1	1	1	0.8377	1	1	1	0.875	0.3057	0.9583	0.946	0.8016	0.7163	0.8224	1
TCGA-18-4086	0.232877	1	1	1	1	1	1	0.9981	1	0.7076	0.6802	0.9755	0.9469	0.8528	0.6973	0.8968	0.9788
TCGA-22-5482	0.978082	1	1	1	1	1	1	1	1	0.8988	0.51	0.9744	0.9776	0.7627	0.6254	0.9205	1
TCGA-85-7950	1.57808	0	1	1	0.9821	1	1	1	0.9656	1	0.6517	1	0.9486	0.7578	0.5754	0.7432	1
TCGA-85-7698	2.60822	0	1	0.9556	1	1	1	1	1	0.9098	0.8374	0.9661	0.9681	0.8795	0.6695	0.8364	1
TCGA-60-2725	2.23562	0	1	1	0.9662	1	1	1	1	1	0.647	0.9889	0.98	0.6299	0.24	0.9646	1
TCGA-66-2792	2.50137	0	1	1	1	0.7726	1	0.998	1	1	0.8284	0.9809	0.9706	0.8194	0.5561	0.9456	1
TCGA-70-6723	1.0274	0	1	1	1	0.9737	1	0.9989	1	1	0.5862	0.993	0.9892	0.8411	0.5966	1	0.9607
TCGA-39-5036	2.96986	0	1	1	1	0.8967	1	1	1	1	0.1919	0.9546	0.9729	0.6651	0.7728	0.7611	0.9337
TCGA-77-6843	6.09315	1	1	1	1	0.8079	1	1	1	0.8898	0.7148	0.9833	0.9728	0.7613	0.6305	0.951	0.9748
TCGA-34-8454	2.26575	0	1	1	1	1	1	0.9943	0.9864	0.8292	0.9281	1	0.9592	0.7499	0.3302	0.8442	0.918
TCGA-85-8354	1.80274	0	1	1	1	1	1	0.995	0.9796	1	0.6373	1	0.95	0.5946	0.66558	0.6494	1
TCGA-34-2600	5.13425	1	1	1	1	0.7381	1	1	1	0.9188	0.6854	1	0.982	0.5182	0.5966	0.8588	0.9445
TCGA-O2-A52V	3.65753	1	1	1	1	1	1	0.9955	0.9762	1	0.6009	0.9872	0.9591	0.7612	0.3567	0.8161	0.9036
TCGA-56-A5DS	0.0219178	0	1	1	1	0.940089	1	1	0.9634	1	0.6282	0.9388	0.9353	0.7788	0.6331	0.7834	1
TCGA-34-5928	1.51233	0	1	0.9819	1	1	1	0.9983	0.976	1	0.7882	0.9821	0.9766	0.7616	0.7361	0.8876	0.8845
TCGA-33-6738	2.25205	0	1	1	1	0.95108	1	0.9905	1	0.7261	0.644	0.9672	0.9085	0.8114	0.6976	0.8787	0.9419
TCGA-85-8351	1.39726	0	1	1	1	0.8604	1	1	1	0.8852	0.6649	0.971	0.9911	0.8812	0.612	0.8484	0.8967
TCGA-O2-A52W	0.715068	1	1	1	1	1	1	0.9972	0.9811	0.9161	0.3243	1	0.9819	0.8776	0.5849	0.8461	0.9954
TCGA-22-4605	2.66849	1	1	1	1	1	1	1	0.9849	1	0.6063	0.9776	0.9742	0.7766	0.571	0.8935	0.8595
TCGA-66-2753	0.0849315	0	1	1	0.9688	1	1	1	1	0.8391	0.7796	0.9624	0.9626	0.7291	0.4421	0.8685	1
TCGA-60-2707	1.8274	1	1	1	1	1	1	1	1	0.7854	0.4799	0.9379	0.9841	0.7027	0.5618	1	0.8144
TCGA-96-A4JK	1.6137	0	1	1	1	0.8338	1	1	0.9835	0.9293	0.7548	0.9693	0.9483	0.898	0.58078	0.9205	1
TCGA-43-2576	1.52329	0	0.9018	1	1	0.952	1	1	1	1	0.709614	0.9602	0.9813	0.766912	0.2784	0.9082	0.9197
TCGA-66-2786	2.16438	0	1	1	1	1	1	1	0.9895	0.9056	1	0.9905	0.9738	0.8819	0.6685	1	0.9497
TCGA-63-A5MR	7.4411	0	1	1	1	0.949817	1	1	1	0.896	0.621	0.985	0.9647	0.6089	0.5119	0.8741	1
TCGA-22-4607	1.60822	1	1	1	1	0.937986	1	1	1	0.8545	0.8712	0.9782	0.9851	0.8759	0.4084	0.8391	0.8816
TCGA-39-5016	6.1726	0	1	1	1	0.9457	1	1	1	1	0.4957	0.9908	0.9658	0.5983	0.4551	0.8925	0.9835
TCGA-90-7769	0.980822	0	1	1	1	1	1	0.9989	0.967	1	0.7871	0.9802	0.954	0.8391	0.8787	0.8389	0.902
TCGA-43-A56U	1.18356	0	1	1	1	1	1	1	0.9798	1	0.4071	1	0.9798	0.485	0.6534	0.7827	0.9572
TCGA-90-A4EE	1.88493	0	1	1	1	1	1	0.9832	0.9701	1	0.6412	1	0.9661	0.785	0.5203	0.7298	0.93
TCGA-85-A4CN	1.67671	0	1	1	1	1	1	1	0.9814	1	0.6819	1	0.9362	0.8391	0.7269	0.8967	1
TCGA-98-A53I	1.54795	0	1	1	1	1	1	1	0.9789	1	0.6523	0.9865	1	0.7348	0.6396	0.8967	1
TCGA-94-8491	2.21918	0	1	1	1	0.9038	1	0.9969	1	1	0.6775	1	0.967	0.7766	0.7904	0.7514	0.9237
TCGA-33-AASI	3.68219	1	1	1	1	0.923867	1	1	1	1	0.4205	1	0.9769	1	0.687	0.7494	1
TCGA-22-1011	0.145205	1	1	1	1	0.8073	1	0.9967	0.9824	1	0.711	0.9604	0.9649	0.6555	0.3018	0.916	0.9273
TCGA-77-7142	3.52329	0	1	1	1	0.8934	1	0.9953	0.9885	1	0.6649	1	0.9686	0.8254	0.3934	0.9614	1
TCGA-85-6560	0.99726	0	1	1	1	1	1	0.9949	1	0.8831	1	0.9718	0.9469	0.787	0.4392	0.9346	0.9321
TCGA-58-A46M	2.93699	0	1	1	1	0.9509	0.997178	0.9974	0.9911	1	0.3815	1	0.9867	0.6793	1	0.8461	0.9174
TCGA-21-1076	5.07397	0	1	1	1	1	1	0.9961	1	1	0.7546	0.9596	0.978	0.607	0.5282	0.8929	0.9778
TCGA-77-A5FZ	10.5151	1	1	1	1	0.940986	1	1	1	1	0.708467	0.9504	0.9408	0.7964	0.4605	0.9065	0.9812
TCGA-56-7223	1.21096	1	1	1	1	1	1	1	1	1	0.8352	0.9858	0.9383	0.8101	0.5629	0.8128	1
TCGA-33-4586	1.1726	1	1	1	1	0.9136	1	0.9969	0.9901	1	0.8835	1	0.9654	0.9343	0.5966	0.77	1
TCGA-56-A62T	0.230137	0	1	1	1	0.9485	1	1	0.9876	0.9097	0.8678	0.9721	0.9399	0.8066	0.5126	0.8311	0.8722
TCGA-56-8504	1.39726	0	1	1	1	1	1	1	1	1	0.73518	1	0.9784	0.7819	0.5356	1	1
TCGA-18-3419	7.70137	0	1	1	1	1	1	1	1	1	0.3499	1	0.9895	0.7814	0.7576	1	1
TCGA-58-8387	1.10411	1	1	1	1	1	1	0.9949	0.9791	0.8683	0.6282	0.9292	0.9016	0.7652	0.6193	1	1
TCGA-66-2744	0.0821918	0	1	1	1	0.8462	1	0.9819	0.9882	0.7655	1	0.9796	0.9592	0.8648	0.4418	0.9488	1
TCGA-66-2767	0.167123	0	1	0.9752	1	1	1	1	0.9816	1	0.5094	0.986	0.9563	0.8182	0.2896	0.8596	1
TCGA-NC-A5HJ	1.14521	1	1	1	1	1	1	1	0.9856	0.8955	1	1	0.9171	0.8202	0.559	0.802	1
TCGA-37-4129	0.663014	0	1	1	1	1	1	0.9902	1	1	0.549455	0.9895	0.9501	0.7258	0.5935	0.7626	1
TCGA-77-7338	0.0136986	1	1	1	1	0.9018	1	0.9986	0.878	1	0.7909	1	0.9504	0.867	0.4465	0.9101	0.9644
TCGA-37-4132	0.621918	0	1	1	1	1	1	1	0.9826	0.9642	0.709633	0.9478	0.9395	0.7258	0.7491	0.9167	1
TCGA-52-7811	0.728767	1	1	1	1	0.5654	1	1	0.9662	0.8942	0.892	0.9903	0.9351	0.8038	0.4559	0.8349	0.969
TCGA-L3-A4E7	1.07397	0	1	1	0.9825	0.8436	1	1	1	1	0.9411	0.9427	0.9535	0.6617	0.6629	0.9251	0.9036
TCGA-66-2765	0.167123	0	1	1	1	1	1	0.9959	1	0.7864	0.7329	0.9551	0.9732	0.8182	0.5583	0.9167	0.9634
TCGA-85-7843	0.0958904	0	1	1	1	0.9237	1	1	0.9557	1	0.8119	0.9633	0.952	0.8351	0.7728	0.9531	1
TCGA-L3-A524	1.34247	1	1	0.9613	1	1	0.9989	0.9966	1	1	0.3363	0.9809	0.9688	0.8867	0.5966	0.88	0.9287
TCGA-56-8308	1.41644	0	1	1	1	1	1	1	0.9827	1	0.4383	0.9834	0.9549	0.7228	0.4701	0.7678	1
TCGA-O2-A5IB	0.931507	1	1	1	1	0.9107	1	1	0.9851	0.9108	0.9495	1	0.9479	0.7137	0.735	0.802	0.9754
TCGA-60-2711	2.77808	0	1	1	1	1	1	0.9988	1	0.9366	0.5814	0.9835	0.9619	0.7814	0.3609	1	0.9644
TCGA-43-3920	0.978082	0	1	1	1	1	1	1	1	1	0.716788	1	1	0.7679	0.6893	0.7766	0.99188
TCGA-77-8146	5.98082	0	1	1	1	0.93815	1	1	1	1	0.73598	1	0.9713	0.6848	0.5386	0.9354	1
TCGA-58-A46J	7.09315	0	1	1	1	1	1	1	1	0.9156	0.8309	0.9845	0.9727	0.8202	0.5768	0.79	0.9563
TCGA-77-8131	1.04932	1	1	1	1	0.931	1	1	0.9369	1	0.9211	1	0.932	0.8544	0.4638	0.9807	0.8957
TCGA-21-1083	3.60274	1	1	1	0.9846	1	1	1	0.9887	0.9554	0.587	0.978	0.9792	0.7143	0.2189	0.6985	0.9832
TCGA-18-5595	2.26575	1	1	1	0.957	0.9101	1	1	1	0.908	0.748	0.9787	0.9542	0.6338	0.5655	0.8801	0.9717
TCGA-66-2782	1	1	1	1	1	0.7354	1	1	0.9671	0.8293	1	0.9455	0.9782	0.9661	0.4084	0.8888	1
TCGA-60-2714	1.40274	0	1	1	1	1	1	0.996	1	1	0.698233	0.9425	0.9763	0.8491	0.2566	0.7098	1
TCGA-85-6175	0.805479	1	1	1	1	1	1	1	1	0.9047	0.9679	0.9418	0.9737	0.7649	0.4356	0.9044	0.8654
TCGA-43-A474	0.967123	0	1	1	1	0.8145	1	1	1	1	0.7108	0.9771	0.964	0.8038	0.7269	0.82538	0.995944
TCGA-22-5492	1.3863	1	1	1	1	0.8598	1	0.9969	1	0.9423	0.8199	0.967	0.9478	0.8687	0.5551	0.8377	0.945
TCGA-33-4532	6.91507	0	1	1	1	1	1	1	1	0.8872	0.4576	0.9852	0.9795	0.7988	0.6568	0.9125	0.9432
TCGA-43-8118	0.243836	1	1	1	1	0.7558	1	1	0.9558	1	0.6275	0.9836	0.9367	0.8725	0.447	0.9005	0.9417
TCGA-60-2696	0.29863	1	1	1	1	1	1	1	1	0.7165	0.5688	0.9515	0.9766	0.7679	0.334	0.9409	0.9625
TCGA-NC-A5HM	3.32055	0	1	1	1	0.948233	1	1	1	1	0.7108	1	0.9712	0.7526	0.749	0.802	0.994925
TCGA-98-A53H	1.69315	0	1	1	0.9852	0.942512	1	1	0.976	1	0.8113	1	0.9589	0.8588	0.5627	0.925	0.9542
TCGA-21-1080	10.2027	0	1	1	1	1	1	0.9952	0.9876	1	0.693067	0.9843	0.9696	0.7018	0.8668	0.7902	1
TCGA-77-8138	1.47671	1	1	1	1	0.946975	1	1	1	0.8958	0.694	1	1	0.8202	0.4701	0.8684	0.9582
TCGA-39-5029	2.0274	1	1	1	1	0.681	1	1	1	1	0.7335	1	0.9839	0.8811	0.3411	0.9167	0.9178
TCGA-43-5668	0.956164	0	1	1	1	0.9421	1	1	0.9927	0.9726	0.6653	0.9683	0.9533	0.7875	0.2359	0.779	1
TCGA-56-8304	0.290411	0	1	1	1	1	1	1	1	1	0.8868	0.9832	0.981	0.867	0.4541	0.6797	1
TCGA-66-2759	2.08767	0	1	1	1	1	1	1	1	0.8796	0.6324	0.9858	0.9438	0.7008	0.4965	1	1
TCGA-63-A5ML	3.79726	0	1	1	1	0.8507	1	1	0.9134	1	0.4396	0.9724	0.97	0.7289	0.6193	1	1
TCGA-O2-A52Q	0.309589	1	1	1	1	0.948633	1	1	0.971	1	0.5427	1	0.9383	0.8202	0.432	0.7474	0.8734
TCGA-56-A4ZK	1.56164	0	1	1	0.9823	0.8668	1	0.9964	1	0.9467	0.7514	1	0.9704	0.7652	0.4701	0.7925	0.9663
TCGA-18-3414	1.96164	1	1	1	1	0.9065	1	1	1	0.6082	0.2589	0.9731	0.9732	0.7258	0.3532	0.8118	0.9099
TCGA-66-2771	1.58356	0	1	1	0.9528	1	1	1	1	0.8137	0.0616	0.9371	0.9778	1	0.5187	0.86	1
TCGA-43-6771	0.454795	1	1	1	0.9598	0.614	1	1	1	0.9013	0.896	0.9908	0.8819	0.6972	0.5649	0.7259	0.9419
TCGA-43-2581	1.09315	0	1	1	1	0.9056	1	1	1	0.9378	0.7191	0.9587	0.9549	0.8015	0.2929	0.893	1
TCGA-58-8386	0.00273973	1	1	1	1	0.8758	1	1	0.9561	1	0.7698	0.9875	0.9408	0.8261	0.476	0.9684	1
TCGA-66-2766	0.0849315	0	1	1	1	1	1	1	1	1	0.5202	0.9808	0.9596	0.8563	0.5259	0.8496	1
TCGA-56-7582	1.64658	0	1	1	1	1	1	1	0.9827	1	0.8217	1	0.9537	0.7964	0.6421	0.8224	0.911
TCGA-90-6837	2.07671	0	1	1	0.9656	1	1	1	1	1	0.7302	0.9791	0.9505	0.6651	0.5304	0.8839	1
TCGA-34-5241	1.41096	1	1	1	1	0.78	1	0.9967	1	0.7966	1	0.9825	0.9801	0.6985	0.2652	0.9349	0.9461
TCGA-34-5236	0.756164	1	1	1	1	0.8262	1	0.999	1	0.9382	0.8286	0.9481	0.9586	0.8724	0.4952	0.8902	0.9824
TCGA-90-7964	1.1726	0	1	1	1	1	1	1	0.9465	0.9292	1	0.9916	0.9737	0.7924	0.6396	0.9384	1
TCGA-18-3411	9.79726	0	1	1	1	1	1	1	0.9859	1	0.2648	0.9869	0.9891	0.7988	0.5808	0.9871	1
TCGA-98-8022	2.55616	1	1	1	1	0.94285	1	1	0.9837	0.7681	0.7313	1	0.972	0.7652	0.5285	0.6068	1
TCGA-77-A5G8	3.53425	0	1	1	1	1	1	1	0.9771	1	0.9247	0.9708	0.9901	0.8091	0.6223	0.7879	1
TCGA-NK-A5CT	5.45753	0	1	1	1	1	1	0.9922	1	1	0.560581	0.9869	0.9814	1	0.7409	0.7298	0.994425
TCGA-66-2737	0.167123	0	1	1	1	0.8726	1	1	0.9409	0.8252	0.3955	1	0.9847	0.8152	0.542	0.8936	0.8816
TCGA-94-A5I6	1.47397	0	1	1	1	1	1	1	0.9675	1	0.9001	1	0.9485	0.7722	0.6083	0.5365	1
TCGA-NC-A5HN	3.10137	0	1	1	1	1	1	1	1	1	0.3942	0.9719	0.9182	0.5659	0.554	0.85318	1
TCGA-56-8622	0.150685	0	1	1	1	1	1	1	0.9806	0.8908	0.7022	0.9694	0.9769	0.8471	0.5863	0.9292	0.8569
TCGA-21-A5DI	2.68219	0	1	1	1	1	1	1	0.9638	1	0.3649	0.9319	0.9549	0.5399	0.7269	0.8643	1
TCGA-33-4587	4.53699	1	0.9793	1	1	0.9212	1	1	0.9944	0.9742	0.733	0.938	0.9695	0.9568	0.571	0.9472	0.9365
TCGA-58-8392	1.3726	1	1	1	1	0.9274	1	1	1	1	0.5756	1	0.9705	0.909	0.6025	0.6906	0.9947
TCGA-21-1075	5.84658	0	1	1	1	1	1	0.9991	0.9767	0.9271	0.9265	1	0.984	0.8444	0.7399	0.9205	0.9735
TCGA-68-8250	0.668493	0	1	0.9556	1	0.7644	1	0.9953	1	0.8273	0.7825	1	0.9768	0.7415	0.571	0.7805	1
TCGA-66-2778	1.58356	0	1	1	1	0.9439	1	0.9991	0.9736	0.9332	0.6485	0.9544	0.9804	0.9226	0.5119	0.8507	0.7614
TCGA-94-7033	0.238356	0	1	1	1	0.918533	1	0.9922	1	1	0.5184	1	0.9401	0.777525	0.4126	0.8038	0.979729
TCGA-63-A5MH	5.55068	0	1	1	1	1	1	0.9927	1	0.8573	0.5102	0.9833	0.9789	0.5659	0.4701	0.8338	0.992467
TCGA-O2-A52S	1.06027	1	1	0.9625	1	1	0.990033	0.9932	0.9074	0.9401	0.6823	1	0.9712	0.7069	0.6432	0.9166	1
TCGA-21-1077	2.89863	1	1	1	0.9467	1	1	0.9991	1	0.8819	0.5397	0.9786	0.9262	0.8292	0.6772	1	0.949
TCGA-22-1002	0.358904	1	1	1	1	0.9468	1	1	0.9835	1	0.4178	0.9786	0.9644	0.7554	0.5054	0.7658	1
TCGA-37-5819	0.282192	0	1	1	1	1	1	1	1	0.9478	0.74375	0.9656	0.9354	0.8563	0.3922	0.9078	0.9476
TCGA-21-5784	2.48767	0	1	1	1	0.936322	1	1	1	1	0.1495	1	0.9702	0.6651	0.3949	0.9338	1
TCGA-22-0940	1.83288	1	1	1	1	1	1	0.9962	1	1	0.5956	0.9225	0.9656	0.8026	0.3609	0.8409	0.9762
TCGA-77-8156	0.0273973	0	1	1	1	1	1	0.9961	1	1	0.6253	0.9767	0.9339	1	0.617	0.8625	0.9379
TCGA-77-A5G1	11.0301	0	1	1	1	1	1	1	0.9769	1	0.86	1	0.9376	1	0.5259	0.7376	1
TCGA-33-AASL	2.26301	1	1	1	1	1	0.9716	0.9848	1	1	0.5345	0.9284	0.8931	0.5811	0.65661	0.7779	1
TCGA-85-A512	1.27397	0	1	1	1	1	1	1	0.9875	1	0.7866	1	0.9348	0.2714	0.9107	0.8161	1
TCGA-J1-A4AH	1.59178	0	1	1	1	0.7965	1	0.9958	0.9733	1	0.3378	1	0.9036	0.8091	0.8419	0.86653	1
TCGA-85-6798	0.534247	1	1	1	1	1	1	1	1	1	0.5513	1	0.9561	0.7258	0.6131	0.9329	0.9753
TCGA-56-5898	1.52055	0	1	1	1	1	1	1	0.9585	1	0.8292	1	0.9651	0.6985	0.5272	0.972	0.963
TCGA-85-A50M	1.04658	0	1	1	0.9541	1	1	1	1	1	0.8921	0.9724	0.9483	0.7142	0.4118	0.6631	0.9745
TCGA-63-A5MI	4.88767	0	1	1	1	0.941767	1	1	1	1	0.779	1	0.9297	0.7652	0.8016	0.8967	1
TCGA-22-5485	2.50959	1	1	1	1	0.8525	1	1	0.9785	0.8279	0.5804	1	0.9626	0.8041	0.5391	0.9262	1
TCGA-66-2795	0.334247	0	1	1	1	1	1	0.9946	1	0.8036	0.71534	1	0.9414	0.6941	0.5966	0.9272	0.9213
TCGA-NC-A5HG	4.31507	0	1	1	0.9821	0.950114	1	1	0.9809	1	0.495	1	0.9641	0.8907	0.3302	1	0.9894
TCGA-60-2722	2.48767	0	1	1	1	1	1	0.999	1	1	0.5245	0.9731	0.945	0.8074	0.9255	0.9167	0.9723
TCGA-39-5021	5.71507	1	1	1	1	1	1	0.9962	0.9859	0.9517	0.2939	1	0.9476	0.5315	0.7997	0.5817	0.9178
TCGA-85-8350	1.87123	0	1	1	1	1	1	0.9973	1	1	0.7108	1	0.9525	0.7458	0.4701	0.8438	0.9874
TCGA-85-8287	0.0630137	1	1	1	1	1	0.3713	0.4774	1	0.8512	1	0.9714	0.9824	0.55	0.4134	0.9609	1
TCGA-60-2697	1.01918	1	1	1	1	1	1	1	1	1	0.735278	1	0.9795	0.8333	0.4792	0.8444	0.943
TCGA-63-A5MS	6.52329	0	1	1	1	0.9344	1	1	1	1	0.3071	1	0.9439	0.5329	0.444	0.802	1
TCGA-66-2754	0.167123	0	1	1	1	0.8871	1	1	0.987	0.9218	0.3236	0.9816	0.9594	0.8687	0.8109	0.9377	1
TCGA-43-6647	1.03836	0	1	1	1	1	1	1	1	0.7682	0.7829	0.9468	0.9546	0.8103	0.6352	0.7516	0.9391
TCGA-39-5024	5.83562	0	1	1	1	1	1	1	0.9912	1	0.740044	1	0.978	0.6923	0.7767	0.9539	1
TCGA-39-5040	1.42192	1	1	1	1	0.9304	1	1	0.9737	0.8827	0.6344	0.9893	0.9535	0.7376	0.8103	0.7764	0.9124
TCGA-60-2695	1.7589	0	1	1	1	0.9318	1	0.9963	0.9925	0.7581	0.7756	0.9723	0.9408	0.6233	0.6216	0.8462	0.9226
TCGA-56-8309	1.1726	0	1	1	1	1	1	1	1	0.8825	0.6071	0.9856	0.9604	0.6953	0.4701	0.878	0.9607
TCGA-96-7544	4.15616	0	1	1	1	0.9365	1	0.9955	1	0.9028	0.4895	0.9861	0.9641	0.8228	0.453	0.9537	1
TCGA-77-8145	0.580822	1	1	0.8323	1	0.9503	1	1	0.9478	1	0.6009	1	1	0.5892	0.4919	0.9166	0.993543
TCGA-68-A59I	1.34795	0	1	1	1	0.8019	1	1	0.9837	1	0.5623	0.9844	0.9915	0.7908	0.681	0.8843	1
TCGA-98-A53D	1.76712	1	1	1	0.9838	0.942917	1	1	0.9218	1	0.71434	1	0.9796	0.8008	0.5437	0.8726	1
TCGA-66-2758	1.75068	0	1	1	1	0.7766	1	1	0.9875	0.9217	0.5404	0.9754	0.9563	0.7845	0.571	0.7611	1
TCGA-63-A5MT	1.36438	0	1	1	1	1	1	1	0.9806	1	0.6826	0.9436	0.956	0.646	0.7802	0.7942	0.99116
TCGA-85-8664	1.18904	0	1	1	1	1	0.99375	1	1	1	0.5872	1	1	0.9253	0.8197	0.82562	0.998487
TCGA-56-7579	2.60548	1	1	1	1	1	1	1	0.9799	1	0.4811	0.9339	0.9331	0.8698	0.8522	0.6184	1
TCGA-56-A5DR	0.0109589	0	1	1	1	0.946386	1	1	1	1	0.8325	0.977	0.9523	0.9172	0.2497	0.79	1
TCGA-77-8139	8.67397	0	1	1	1	0.939429	1	0.9943	0.9658	1	0.3777	0.965	0.9888	0.4231	0.7346	0.9467	0.993644
TCGA-39-5028	0.142466	1	1	1	1	0.948338	1	1	1	1	0.6485	0.9749	0.9642	0.6651	0.5146	0.9012	1
TCGA-33-AASD	6.16164	1	1	1	0.9841	1	1	1	1	0.8984	0.389	1	0.9751	0.6617	0.7802	0.9109	0.9538
TCGA-60-2719	2.55342	0	1	1	1	0.832	1	0.9966	1	0.8537	0.6214	1	0.9573	0.8062	0.3592	0.9413	1
TCGA-85-8353	0.257534	1	1	1	1	0.8526	1	0.9962	0.9828	1	0.8864	0.9723	0.9517	0.7134	0.4956	0.9061	1
TCGA-58-A46N	2.49315	0	1	1	1	1	1	0.996	0.9874	1	0.8103	0.9736	0.9881	0.5659	0.6173	0.8575	0.995663
TCGA-34-2608	2.73973	1	1	1	1	0.6719	1	1	1	1	0.7718	0.9819	0.9537	0.9169	0.4455	0.7876	0.9675
TCGA-56-8083	0.410959	0	0.9813	1	1	1	1	1	1	0.8147	0.8084	0.9441	0.9655	0.6617	0.737	0.7971	0.9817
TCGA-66-2800	4.08767	0	1	1	1	1	1	0.9962	1	1	0.5132	0.9847	0.985	0.8137	0.606	0.9388	0.9213
TCGA-85-A53L	1.03288	0	1	1	1	0.930275	1	0.9959	1	1	0.4506	0.9781	0.9688	0.7652	0.6973	0.7193	0.995
TCGA-56-8201	1.08767	1	1	1	0.9466	0.7461	1	1	1	1	0.65	0.9729	0.9347	0.8237	0.3073	0.8595	1
TCGA-77-6844	6.25753	1	1	1	0.9914	0.7376	1	0.9976	1	0.7996	0.7209	0.9794	0.9643	0.7128	0.6439	0.9477	0.9004
TCGA-77-7139	7.49863	0	1	1	1	1	0.997033	0.9978	0.9807	1	0.4917	0.9759	0.9716	0.7652	0.61068	1	1
TCGA-37-3783	0.334247	0	1	1	1	1	1	0.9925	1	1	0.583725	0.9783	0.9615	0.8114	0.5464	0.7652	1
TCGA-22-5474	1.21918	1	1	1	0.9818	0.8278	1	1	0.9654	1	0.9049	0.9951	0.9723	0.8084	0.6498	0.9004	0.9601
TCGA-85-7844	2.49589	0	1	1	1	0.9189	1	0.9985	1	1	0.6888	0.9828	0.9646	0.8795	0.4701	0.8506	1
TCGA-46-3768	0.819178	1	1	1	1	1	1	0.9992	1	1	1	0.9896	0.9823	0.8687	0.333	0.8947	0.9738
TCGA-LA-A7SW	1.11781	1	1	1	1	1	0.997078	0.7147	0.975	0.8983	0.2779	0.9254	0.8721	0.7819	0.5551	0.79	1
TCGA-56-8503	0.112329	0	1	1	1	1	1	0.9921	0.9635	1	0.5803	0.9779	0.9843	0.8202	0.432	0.8865	0.9591
TCGA-85-8582	1.16164	0	1	1	0.9491	1	1	1	1	1	0.7427	0.9517	0.95	0.8348	0.3996	0.8786	1
TCGA-56-A4BW	1.60274	0	1	1	1	1	1	0.9945	1	1	0.6826	1	0.9944	0.7458	0.4251	0.8643	1
TCGA-94-8490	0.419178	0	1	1	1	1	1	1	1	1	0.6242	0.9905	0.9708	0.7309	0.6893	0.8187	1
TCGA-22-5471	2.64384	0	1	1	1	1	1	1	1	0.8637	0.4412	0.974	0.9664	0.7195	0.9142	0.7733	0.8816
TCGA-94-7943	0.391781	0	1	1	1	1	1	0.9934	1	0.7525	1	0.9756	0.9756	0.8622	0.2557	0.8035	0.9685
TCGA-85-6561	1.08219	0	1	1	1	1	1	0.9955	0.9889	1	0.7741	0.936	0.9728	0.7814	0.3273	0.9496	0.979
TCGA-22-4596	0.0465753	1	1	1	1	1	1	1	1	1	1	0.8488	0.9777	0.8476	0.4948	0.8837	1
TCGA-NC-A5HO	2.54795	0	1	1	1	1	1	1	1	1	0.7714	1	0.9823	0.8495	0.8887	0.9377	0.9633
TCGA-63-A5MP	2.10685	0	1	1	1	1	1	0.9993	0.9933	1	0.5919	1	0.8962	0.832	0.5072	0.7544	0.9386
TCGA-52-7810	2.52877	0	1	1	1	0.941086	1	0.9948	1	1	0.2276	0.9266	0.9934	0.5399	0.6396	0.86022	0.9577
TCGA-56-8626	0.827397	1	1	1	1	1	1	1	1	0.7551	0.7716	0.8774	0.9872	0.6891	0.5484	0.795	0.9702
TCGA-85-8052	2.01096	0	1	1	1	0.959917	1	1	1	1	0.7707	0.974	0.9843	1	0.7174	0.9025	1
TCGA-77-8009	4.49589	0	1	1	1	1	1	1	0.9807	1	0.9219	0.9598	0.9502	0.8571	0.3805	0.9625	1
TCGA-37-4135	0.567123	0	1	1	1	0.936983	1	0.9982	1	1	0.636375	0.9536	0.9608	1	0.7269	1	0.9742
TCGA-34-5232	5.64932	0	1	1	1	1	1	0.9989	0.9907	0.8713	0.6705	0.9805	0.9703	0.7919	0.7269	0.8485	0.9723
TCGA-18-3407	0.372603	1	1	1	1	0.7578	1	0.9974	0.976	1	0.6928	0.973	0.9414	0.7155	0.5217	0.8654	0.9141
TCGA-22-5478	0.0657534	1	0.9281	1	1	1	1	1	0.989	1	0.7546	0.988	0.9588	0.8628	0.5842	0.9581	1
TCGA-56-7221	1.66575	0	1	1	1	0.9322	1	0.9978	1	1	0.8887	0.9906	0.9706	0.7819	0.6921	0.6797	1
TCGA-77-8130	6.90959	0	1	1	1	1	1	1	1	1	0.5781	0.972	0.9583	0.867	0.3783	0.85189	1
TCGA-56-7823	2.76986	0	1	1	1	0.791	0.9952	0.9968	1	1	0.758	1	0.9507	0.6848	0.59032	0.6893	0.994788
TCGA-34-5929	0.413699	1	1	1	0.9886	0.8888	1	0.9987	1	1	0.4268	0.9936	0.9471	0.6165	0.4152	0.909	1
TCGA-33-A5GW	0.0246575	0	1	1	1	0.6485	1	1	1	1	1	0.9698	0.9795	0.8544	0.6109	0.8404	1
TCGA-66-2787	3.33425	0	1	1	1	1	1	0.9979	0.988	1	0.4868	0.9909	0.9298	0.9046	0.7218	0.9701	0.9334
TCGA-66-2785	0.164384	0	1	1	1	0.948722	1	1	1	1	0.732075	0.9858	0.9754	0.4982	0.5966	0.6697	0.9391
TCGA-60-2710	4.69589	0	1	1	1	0.8246	1	0.998	1	1	0.7708	0.9891	0.9615	0.7988	0.4751	0.9562	0.9615
TCGA-18-5592	4.16164	0	1	1	1	0.9068	1	1	0.9882	0.879	0.591	1	0.9862	0.8032	0.55561	0.6071	1
TCGA-60-2706	6.84932	0	1	1	1	1	1	1	1	1	0.703789	0.9673	0.9633	0.7606	0.3717	0.911	0.9638
TCGA-92-8065	0.191781	0	1	1	1	1	1	1	1	0.9384	0.73747	0.9265	0.9393	0.7711	0.4152	1	1
TCGA-85-7699	2.74247	1	1	1	1	0.9799	1	1	0.9624	1	0.7879	0.9775	0.9248	0.8776	0.4996	1	0.9679
TCGA-22-4613	0.980822	1	1	1	1	1	1	1	0.9792	0.8106	0.5592	0.9391	0.9511	0.3983	0.3633	0.6985	0.9213
TCGA-33-A4WN	0.391781	1	1	1	1	1	1	0.9925	0.9742	0.8811	0.5327	0.9853	0.904	0.7591	0.5646	0.9272	0.8653
TCGA-56-1622	2.4137	1	1	1	1	1	1	0.9987	1	1	0.8888	0.9846	0.9632	0.8114	0.5627	0.6633	0.994867
TCGA-37-A5EN	1.80822	0	1	1	1	1	1	0.9965	0.9818	0.9427	0.2619	1	0.9545	0.696914	0.5762	0.6797	1
TCGA-34-A5IX	2.82466	0	1	1	1	0.93915	1	1	1	0.8471	0.8711	0.9822	0.9818	0.449	0.7802	1	1
TCGA-96-8170	1.45479	0	1	0.9636	1	0.948344	1	1	0.9621	1	0.6298	1	0.9748	0.8129	0.476	0.9875	1
TCGA-77-7465	1.31233	0	1	1	1	1	1	1	1	0.7509	0.118	1	0.9362	0.5105	0.6173	0.953	1
TCGA-60-2713	4.32877	0	0.9841	1	1	0.7523	1	0.9973	0.9817	0.945	0.6654	1	0.95	0.7062	0.557	0.8952	1
TCGA-96-A4JL	1.38082	0	1	1	1	0.8842	1	1	0.991	1	0.8585	0.9804	0.9723	0.9125	0.3464	0.825	1
TCGA-77-8133	4.49315	1	1	1	1	0.8881	1	0.9973	0.9449	1	0.6403	0.9831	0.9887	0.8725	0.4701	0.8606	1
TCGA-60-2726	0.980822	1	1	1	0.9596	0.9212	1	1	1	1	0.2614	0.9334	1	0.6805	0.6396	0.5748	0.8886
TCGA-39-5037	2.97534	0	1	1	1	0.954633	1	0.9974	1	1	0.369	1	0.9705	0.6611	0.8411	0.9456	1
TCGA-56-6545	1.82466	0	1	1	1	1	1	0.9928	1	0.8535	0.7237	0.9497	0.9613	0.8036	0.4786	0.9113	0.9476
TCGA-85-8072	1.40548	0	1	1	1	1	1	1	0.9594	1	0.6262	0.9111	0.9668	0.805	0.7147	1	0.9563
TCGA-77-A5GA	3.50685	0	1	1	1	1	1	1	1	1	0.3346	1	0.9691	0.69894	0.6543	0.8338	1
TCGA-33-4566	14.4849	1	1	1	1	1	1	1	0.9746	1	0.4225	1	0.985	0.8687	0.5586	0.7902	1
TCGA-39-5035	1.29863	0	1	1	1	1	1	1	1	0.8901	0.6221	0.9392	0.9924	0.5929	0.5475	0.8528	0.9234
TCGA-21-1081	0.778082	1	1	1	1	1	1	1	1	0.8726	0.8984	0.9856	0.9463	0.8596	0.4553	0.9464	1
