# Supplementary material for: N6-Methyladenosine RNA Methylation Regulator-Related Alternative Splicing (AS) Gene Signature Predicts Non–Small Cell Lung Cancer Prognosis
Source: Front Mol Biosci. 2021 Jun 11;8:657087. doi: 10.3389/fmolb.2021.657087 (PMC8226009; doi:10.3389/fmolb.2021.657087)
Supplement: Supplementary file 11 [file Table1.XLSX]

## Sheet: table S1
The GO and KEGG analysis of the 13 m6A regulators
ACTION_DIRECTION	ACTION_SCORE	ACTION_TYPE	edge-label	EDGE_UNIQUE_SUID	EVIDENCE_CODE	INITIAL_SOURCE_NAME	INITIAL_TARGET_NAME	interaction	INTERACTION_TYPE	KappaScore	name	Regulates Source	Regulates Target	selected	shared interaction	shared name	SIGNUM	SOURCE_NAME	SOURCE_SYMBOL_NAME	TARGET_NAME	TARGET_SYMBOL_NAME	UNIQUE_ID
				7227	kappa:0.54			term-term	term-term	0.540541	regulation of mRNA metabolic process (term-term) regulation of biological quality			FALSE	term-term	regulation of mRNA metabolic process (term-term) regulation of biological quality	+					GO:1903311 (term-term) GO:0065008
				7218	kappa:0.85			term-term	term-term	0.849558	regulation of mRNA metabolic process (term-term) regulation of macromolecule metabolic process			FALSE	term-term	regulation of mRNA metabolic process (term-term) regulation of macromolecule metabolic process	+					GO:1903311 (term-term) GO:0060255
				7215	kappa:0.54			term-term	term-term	0.540541	regulation of mRNA metabolic process (term-term) positive regulation of RNA metabolic process			FALSE	term-term	regulation of mRNA metabolic process (term-term) positive regulation of RNA metabolic process	+					GO:1903311 (term-term) GO:0051254
				7209	kappa:1.0			term-term	term-term	1	regulation of mRNA metabolic process (term-term) regulation of RNA metabolic process			FALSE	term-term	regulation of mRNA metabolic process (term-term) regulation of RNA metabolic process	+					GO:1903311 (term-term) GO:0051252
				7152	kappa:0.6			term-term	term-term	0.598425	regulation of mRNA metabolic process (term-term) positive regulation of cellular metabolic process			FALSE	term-term	regulation of mRNA metabolic process (term-term) positive regulation of cellular metabolic process	+					GO:1903311 (term-term) GO:0031325
				7140	kappa:0.85			term-term	term-term	0.849558	regulation of mRNA metabolic process (term-term) regulation of cellular metabolic process			FALSE	term-term	regulation of mRNA metabolic process (term-term) regulation of cellular metabolic process	+					GO:1903311 (term-term) GO:0031323
				7133	kappa:0.85			term-term	term-term	0.849558	regulation of mRNA metabolic process (term-term) regulation of metabolic process			FALSE	term-term	regulation of mRNA metabolic process (term-term) regulation of metabolic process	+					GO:1903311 (term-term) GO:0019222
				7124	kappa:0.6			term-term	term-term	0.598425	regulation of mRNA metabolic process (term-term) positive regulation of macromolecule metabolic process			FALSE	term-term	regulation of mRNA metabolic process (term-term) positive regulation of macromolecule metabolic process	+					GO:1903311 (term-term) GO:0010604
				7109	kappa:1.0			term-term	term-term	1	regulation of mRNA metabolic process (term-term) regulation of gene expression			FALSE	term-term	regulation of mRNA metabolic process (term-term) regulation of gene expression	+					GO:1903311 (term-term) GO:0010468
				7072	kappa:0.6			term-term	term-term	0.598425	regulation of mRNA metabolic process (term-term) positive regulation of metabolic process			FALSE	term-term	regulation of mRNA metabolic process (term-term) positive regulation of metabolic process	+					GO:1903311 (term-term) GO:0009893
				6989	is_a:			term-term	term-term	2	regulation of mRNA metabolic process (term-term-ontology) regulation of mRNA catabolic process		POSITIVELY_REGULATES	FALSE	term-term	regulation of mRNA metabolic process (term-term-ontology) regulation of mRNA catabolic process	+					GO:1903311 (term-term-ontology) GO:0061013
				6988	is_a:			term-term	term-term	2	regulation of mRNA metabolic process (term-term-ontology) regulation of RNA metabolic process	POSITIVELY_REGULATES		FALSE	term-term	regulation of mRNA metabolic process (term-term-ontology) regulation of RNA metabolic process	+					GO:1903311 (term-term-ontology) GO:0051252
				6987	is_a:			term-term	term-term	2	regulation of mRNA metabolic process (term-term-ontology) regulation of mRNA processing		POSITIVELY_REGULATES	FALSE	term-term	regulation of mRNA metabolic process (term-term-ontology) regulation of mRNA processing	+					GO:1903311 (term-term-ontology) GO:0050684
				6986	is_a:			term-term	term-term	2	regulation of mRNA metabolic process (term-term-ontology) positive regulation of mRNA metabolic process		POSITIVELY_REGULATES	FALSE	term-term	regulation of mRNA metabolic process (term-term-ontology) positive regulation of mRNA metabolic process	+					GO:1903311 (term-term-ontology) GO:1903313
				7222	kappa:0.88			term-term	term-term	0.881119	regulation of biological quality (term-term) regulation of mRNA catabolic process			FALSE	term-term	regulation of biological quality (term-term) regulation of mRNA catabolic process	+					GO:0065008 (term-term) GO:0061013
				7214	kappa:0.53			term-term	term-term	0.527778	regulation of biological quality (term-term) positive regulation of RNA metabolic process			FALSE	term-term	regulation of biological quality (term-term) positive regulation of RNA metabolic process	+					GO:0065008 (term-term) GO:0051254
				7208	kappa:0.54			term-term	term-term	0.540541	regulation of biological quality (term-term) regulation of RNA metabolic process			FALSE	term-term	regulation of biological quality (term-term) regulation of RNA metabolic process	+					GO:0065008 (term-term) GO:0051252
				7191	kappa:0.88			term-term	term-term	0.881119	regulation of biological quality (term-term) regulation of mRNA stability			FALSE	term-term	regulation of biological quality (term-term) regulation of mRNA stability	+					GO:0065008 (term-term) GO:0043488
				7184	kappa:0.88			term-term	term-term	0.881119	regulation of biological quality (term-term) regulation of RNA stability			FALSE	term-term	regulation of biological quality (term-term) regulation of RNA stability	+					GO:0065008 (term-term) GO:0043487
				7171	kappa:0.88			term-term	term-term	0.881119	regulation of biological quality (term-term) positive regulation of cellular catabolic process			FALSE	term-term	regulation of biological quality (term-term) positive regulation of cellular catabolic process	+					GO:0065008 (term-term) GO:0031331
				7162	kappa:0.88			term-term	term-term	0.881119	regulation of biological quality (term-term) regulation of cellular catabolic process			FALSE	term-term	regulation of biological quality (term-term) regulation of cellular catabolic process	+					GO:0065008 (term-term) GO:0031329
				7151	kappa:0.65			term-term	term-term	0.653061	regulation of biological quality (term-term) positive regulation of cellular metabolic process			FALSE	term-term	regulation of biological quality (term-term) positive regulation of cellular metabolic process	+					GO:0065008 (term-term) GO:0031325
				7123	kappa:0.65			term-term	term-term	0.653061	regulation of biological quality (term-term) positive regulation of macromolecule metabolic process			FALSE	term-term	regulation of biological quality (term-term) positive regulation of macromolecule metabolic process	+					GO:0065008 (term-term) GO:0010604
				7108	kappa:0.54			term-term	term-term	0.540541	regulation of biological quality (term-term) regulation of gene expression			FALSE	term-term	regulation of biological quality (term-term) regulation of gene expression	+					GO:0065008 (term-term) GO:0010468
				7099	kappa:0.88			term-term	term-term	0.881119	regulation of biological quality (term-term) positive regulation of catabolic process			FALSE	term-term	regulation of biological quality (term-term) positive regulation of catabolic process	+					GO:0065008 (term-term) GO:0009896
				7086	kappa:0.88			term-term	term-term	0.881119	regulation of biological quality (term-term) regulation of catabolic process			FALSE	term-term	regulation of biological quality (term-term) regulation of catabolic process	+					GO:0065008 (term-term) GO:0009894
				7071	kappa:0.65			term-term	term-term	0.653061	regulation of biological quality (term-term) positive regulation of metabolic process			FALSE	term-term	regulation of biological quality (term-term) positive regulation of metabolic process	+					GO:0065008 (term-term) GO:0009893
				6985	is_a:			term-term	term-term	2	regulation of biological quality (term-term-ontology) biological regulation	POSITIVELY_REGULATES		FALSE	term-term	regulation of biological quality (term-term-ontology) biological regulation	+					GO:0065008 (term-term-ontology) GO:0065007
				6984	is_a:			term-term	term-term	2	regulation of biological quality (term-term-ontology) regulation of RNA stability		POSITIVELY_REGULATES	FALSE	term-term	regulation of biological quality (term-term-ontology) regulation of RNA stability	+					GO:0065008 (term-term-ontology) GO:0043487
				7217	kappa:0.6			term-term	term-term	0.604651	biological regulation (term-term) regulation of macromolecule metabolic process			FALSE	term-term	biological regulation (term-term) regulation of macromolecule metabolic process	+					GO:0065007 (term-term) GO:0060255
				7205	kappa:1.0			term-term	term-term	1	biological regulation (term-term) regulation of cellular process			FALSE	term-term	biological regulation (term-term) regulation of cellular process	+					GO:0065007 (term-term) GO:0050794
				7203	kappa:1.0			term-term	term-term	1	biological regulation (term-term) regulation of biological process			FALSE	term-term	biological regulation (term-term) regulation of biological process	+					GO:0065007 (term-term) GO:0050789
				7199	kappa:0.6			term-term	term-term	0.604651	biological regulation (term-term) positive regulation of cellular process			FALSE	term-term	biological regulation (term-term) positive regulation of cellular process	+					GO:0065007 (term-term) GO:0048522
				7196	kappa:0.6			term-term	term-term	0.604651	biological regulation (term-term) positive regulation of biological process			FALSE	term-term	biological regulation (term-term) positive regulation of biological process	+					GO:0065007 (term-term) GO:0048518
				7139	kappa:0.6			term-term	term-term	0.604651	biological regulation (term-term) regulation of cellular metabolic process			FALSE	term-term	biological regulation (term-term) regulation of cellular metabolic process	+					GO:0065007 (term-term) GO:0031323
				7132	kappa:0.6			term-term	term-term	0.604651	biological regulation (term-term) regulation of metabolic process			FALSE	term-term	biological regulation (term-term) regulation of metabolic process	+					GO:0065007 (term-term) GO:0019222
				6983	is_a:			term-term	term-term	2	biological regulation (term-term-ontology) regulation of biological process		POSITIVELY_REGULATES	FALSE	term-term	biological regulation (term-term-ontology) regulation of biological process	+					GO:0065007 (term-term-ontology) GO:0050789
				6982	is_a:			term-term	term-term	2	biological regulation (term-term-ontology) biological_process	POSITIVELY_REGULATES		FALSE	term-term	biological regulation (term-term-ontology) biological_process	+					GO:0065007 (term-term-ontology) GO:0008150
				7211	kappa:0.64			term-term	term-term	0.643357	regulation of mRNA catabolic process (term-term) positive regulation of RNA metabolic process			FALSE	term-term	regulation of mRNA catabolic process (term-term) positive regulation of RNA metabolic process	+					GO:0061013 (term-term) GO:0051254
				7188	kappa:1.0			term-term	term-term	1	regulation of mRNA catabolic process (term-term) regulation of mRNA stability			FALSE	term-term	regulation of mRNA catabolic process (term-term) regulation of mRNA stability	+					GO:0061013 (term-term) GO:0043488
				7181	kappa:1.0			term-term	term-term	1	regulation of mRNA catabolic process (term-term) regulation of RNA stability			FALSE	term-term	regulation of mRNA catabolic process (term-term) regulation of RNA stability	+					GO:0061013 (term-term) GO:0043487
				7168	kappa:1.0			term-term	term-term	1	regulation of mRNA catabolic process (term-term) positive regulation of cellular catabolic process			FALSE	term-term	regulation of mRNA catabolic process (term-term) positive regulation of cellular catabolic process	+					GO:0061013 (term-term) GO:0031331
				7159	kappa:1.0			term-term	term-term	1	regulation of mRNA catabolic process (term-term) regulation of cellular catabolic process			FALSE	term-term	regulation of mRNA catabolic process (term-term) regulation of cellular catabolic process	+					GO:0061013 (term-term) GO:0031329
				7150	kappa:0.55			term-term	term-term	0.552632	regulation of mRNA catabolic process (term-term) positive regulation of cellular metabolic process			FALSE	term-term	regulation of mRNA catabolic process (term-term) positive regulation of cellular metabolic process	+					GO:0061013 (term-term) GO:0031325
				7122	kappa:0.55			term-term	term-term	0.552632	regulation of mRNA catabolic process (term-term) positive regulation of macromolecule metabolic process			FALSE	term-term	regulation of mRNA catabolic process (term-term) positive regulation of macromolecule metabolic process	+					GO:0061013 (term-term) GO:0010604
				7096	kappa:1.0			term-term	term-term	1	regulation of mRNA catabolic process (term-term) positive regulation of catabolic process			FALSE	term-term	regulation of mRNA catabolic process (term-term) positive regulation of catabolic process	+					GO:0061013 (term-term) GO:0009896
				7083	kappa:1.0			term-term	term-term	1	regulation of mRNA catabolic process (term-term) regulation of catabolic process			FALSE	term-term	regulation of mRNA catabolic process (term-term) regulation of catabolic process	+					GO:0061013 (term-term) GO:0009894
				7070	kappa:0.55			term-term	term-term	0.552632	regulation of mRNA catabolic process (term-term) positive regulation of metabolic process			FALSE	term-term	regulation of mRNA catabolic process (term-term) positive regulation of metabolic process	+					GO:0061013 (term-term) GO:0009893
				6981	is_a:			term-term	term-term	2	regulation of mRNA catabolic process (term-term-ontology) regulation of mRNA stability		POSITIVELY_REGULATES	FALSE	term-term	regulation of mRNA catabolic process (term-term-ontology) regulation of mRNA stability	+					GO:0061013 (term-term-ontology) GO:0043488
				6980	is_a:			term-term	term-term	2	regulation of mRNA catabolic process (term-term-ontology) regulation of cellular catabolic process	POSITIVELY_REGULATES		FALSE	term-term	regulation of mRNA catabolic process (term-term-ontology) regulation of cellular catabolic process	+					GO:0061013 (term-term-ontology) GO:0031329
				6979	is_a:			term-term	term-term	2	regulation of mRNA catabolic process (term-term-ontology) regulation of gene expression	POSITIVELY_REGULATES		FALSE	term-term	regulation of mRNA catabolic process (term-term-ontology) regulation of gene expression	+					GO:0061013 (term-term-ontology) GO:0010468
				6978	is_a:			term-term	term-term	2	regulation of mRNA catabolic process (term-term-ontology) positive regulation of mRNA catabolic process		POSITIVELY_REGULATES	FALSE	term-term	regulation of mRNA catabolic process (term-term-ontology) positive regulation of mRNA catabolic process	+					GO:0061013 (term-term-ontology) GO:0061014
				7207	kappa:0.85			term-term	term-term	0.849558	regulation of macromolecule metabolic process (term-term) regulation of RNA metabolic process			FALSE	term-term	regulation of macromolecule metabolic process (term-term) regulation of RNA metabolic process	+					GO:0060255 (term-term) GO:0051252
				7204	kappa:0.6			term-term	term-term	0.604651	regulation of macromolecule metabolic process (term-term) regulation of cellular process			FALSE	term-term	regulation of macromolecule metabolic process (term-term) regulation of cellular process	+					GO:0060255 (term-term) GO:0050794
				7202	kappa:0.6			term-term	term-term	0.604651	regulation of macromolecule metabolic process (term-term) regulation of biological process			FALSE	term-term	regulation of macromolecule metabolic process (term-term) regulation of biological process	+					GO:0060255 (term-term) GO:0050789
				7149	kappa:0.72			term-term	term-term	0.721311	regulation of macromolecule metabolic process (term-term) positive regulation of cellular metabolic process			FALSE	term-term	regulation of macromolecule metabolic process (term-term) positive regulation of cellular metabolic process	+					GO:0060255 (term-term) GO:0031325
				7138	kappa:1.0			term-term	term-term	1	regulation of macromolecule metabolic process (term-term) regulation of cellular metabolic process			FALSE	term-term	regulation of macromolecule metabolic process (term-term) regulation of cellular metabolic process	+					GO:0060255 (term-term) GO:0031323
				7131	kappa:1.0			term-term	term-term	1	regulation of macromolecule metabolic process (term-term) regulation of metabolic process			FALSE	term-term	regulation of macromolecule metabolic process (term-term) regulation of metabolic process	+					GO:0060255 (term-term) GO:0019222
				7121	kappa:0.72			term-term	term-term	0.721311	regulation of macromolecule metabolic process (term-term) positive regulation of macromolecule metabolic process			FALSE	term-term	regulation of macromolecule metabolic process (term-term) positive regulation of macromolecule metabolic process	+					GO:0060255 (term-term) GO:0010604
				7107	kappa:0.85			term-term	term-term	0.849558	regulation of macromolecule metabolic process (term-term) regulation of gene expression			FALSE	term-term	regulation of macromolecule metabolic process (term-term) regulation of gene expression	+					GO:0060255 (term-term) GO:0010468
				7069	kappa:0.72			term-term	term-term	0.721311	regulation of macromolecule metabolic process (term-term) positive regulation of metabolic process			FALSE	term-term	regulation of macromolecule metabolic process (term-term) positive regulation of metabolic process	+					GO:0060255 (term-term) GO:0009893
				7053	kappa:0.6			term-term	term-term	0.604651	regulation of macromolecule metabolic process (term-term) metabolic process			FALSE	term-term	regulation of macromolecule metabolic process (term-term) metabolic process	+					GO:0060255 (term-term) GO:0008152
				6977	is_a:			term-term	term-term	2	regulation of macromolecule metabolic process (term-term-ontology) regulation of RNA metabolic process		POSITIVELY_REGULATES	FALSE	term-term	regulation of macromolecule metabolic process (term-term-ontology) regulation of RNA metabolic process	+					GO:0060255 (term-term-ontology) GO:0051252
				6976	is_a:			term-term	term-term	2	regulation of macromolecule metabolic process (term-term-ontology) regulation of metabolic process	POSITIVELY_REGULATES		FALSE	term-term	regulation of macromolecule metabolic process (term-term-ontology) regulation of metabolic process	+					GO:0060255 (term-term-ontology) GO:0019222
				6975	is_a:			term-term	term-term	2	regulation of macromolecule metabolic process (term-term-ontology) positive regulation of macromolecule metabolic process		POSITIVELY_REGULATES	FALSE	term-term	regulation of macromolecule metabolic process (term-term-ontology) positive regulation of macromolecule metabolic process	+					GO:0060255 (term-term-ontology) GO:0010604
				6974	is_a:			term-term	term-term	2	regulation of macromolecule metabolic process (term-term-ontology) regulation of gene expression		POSITIVELY_REGULATES	FALSE	term-term	regulation of macromolecule metabolic process (term-term-ontology) regulation of gene expression	+					GO:0060255 (term-term-ontology) GO:0010468
				7206	kappa:0.54			term-term	term-term	0.540541	positive regulation of RNA metabolic process (term-term) regulation of RNA metabolic process			FALSE	term-term	positive regulation of RNA metabolic process (term-term) regulation of RNA metabolic process	+					GO:0051254 (term-term) GO:0051252
				7187	kappa:0.64			term-term	term-term	0.643357	positive regulation of RNA metabolic process (term-term) regulation of mRNA stability			FALSE	term-term	positive regulation of RNA metabolic process (term-term) regulation of mRNA stability	+					GO:0051254 (term-term) GO:0043488
				7180	kappa:0.64			term-term	term-term	0.643357	positive regulation of RNA metabolic process (term-term) regulation of RNA stability			FALSE	term-term	positive regulation of RNA metabolic process (term-term) regulation of RNA stability	+					GO:0051254 (term-term) GO:0043487
				7167	kappa:0.64			term-term	term-term	0.643357	positive regulation of RNA metabolic process (term-term) positive regulation of cellular catabolic process			FALSE	term-term	positive regulation of RNA metabolic process (term-term) positive regulation of cellular catabolic process	+					GO:0051254 (term-term) GO:0031331
				7158	kappa:0.64			term-term	term-term	0.643357	positive regulation of RNA metabolic process (term-term) regulation of cellular catabolic process			FALSE	term-term	positive regulation of RNA metabolic process (term-term) regulation of cellular catabolic process	+					GO:0051254 (term-term) GO:0031329
				7148	kappa:0.65			term-term	term-term	0.653061	positive regulation of RNA metabolic process (term-term) positive regulation of cellular metabolic process			FALSE	term-term	positive regulation of RNA metabolic process (term-term) positive regulation of cellular metabolic process	+					GO:0051254 (term-term) GO:0031325
				7120	kappa:0.65			term-term	term-term	0.653061	positive regulation of RNA metabolic process (term-term) positive regulation of macromolecule metabolic process			FALSE	term-term	positive regulation of RNA metabolic process (term-term) positive regulation of macromolecule metabolic process	+					GO:0051254 (term-term) GO:0010604
				7106	kappa:0.54			term-term	term-term	0.540541	positive regulation of RNA metabolic process (term-term) regulation of gene expression			FALSE	term-term	positive regulation of RNA metabolic process (term-term) regulation of gene expression	+					GO:0051254 (term-term) GO:0010468
				7095	kappa:0.64			term-term	term-term	0.643357	positive regulation of RNA metabolic process (term-term) positive regulation of catabolic process			FALSE	term-term	positive regulation of RNA metabolic process (term-term) positive regulation of catabolic process	+					GO:0051254 (term-term) GO:0009896
				7082	kappa:0.64			term-term	term-term	0.643357	positive regulation of RNA metabolic process (term-term) regulation of catabolic process			FALSE	term-term	positive regulation of RNA metabolic process (term-term) regulation of catabolic process	+					GO:0051254 (term-term) GO:0009894
				7068	kappa:0.65			term-term	term-term	0.653061	positive regulation of RNA metabolic process (term-term) positive regulation of metabolic process			FALSE	term-term	positive regulation of RNA metabolic process (term-term) positive regulation of metabolic process	+					GO:0051254 (term-term) GO:0009893
				6973	is_a:			term-term	term-term	2	positive regulation of RNA metabolic process (term-term-ontology) regulation of RNA metabolic process	POSITIVELY_REGULATES		FALSE	term-term	positive regulation of RNA metabolic process (term-term-ontology) regulation of RNA metabolic process	+					GO:0051254 (term-term-ontology) GO:0051252
				6972	is_a:			term-term	term-term	2	positive regulation of RNA metabolic process (term-term-ontology) positive regulation of macromolecule metabolic process	POSITIVELY_REGULATES		FALSE	term-term	positive regulation of RNA metabolic process (term-term-ontology) positive regulation of macromolecule metabolic process	+					GO:0051254 (term-term-ontology) GO:0010604
				6971	is_a:			term-term	term-term	2	positive regulation of RNA metabolic process (term-term-ontology) positive regulation of mRNA metabolic process		POSITIVELY_REGULATES	FALSE	term-term	positive regulation of RNA metabolic process (term-term-ontology) positive regulation of mRNA metabolic process	+					GO:0051254 (term-term-ontology) GO:1903313
				6970	is_a:			term-term	term-term	2	positive regulation of RNA metabolic process (term-term-ontology) RNA destabilization		POSITIVELY_REGULATES	FALSE	term-term	positive regulation of RNA metabolic process (term-term-ontology) RNA destabilization	+					GO:0051254 (term-term-ontology) GO:0050779
				7147	kappa:0.6			term-term	term-term	0.598425	regulation of RNA metabolic process (term-term) positive regulation of cellular metabolic process			FALSE	term-term	regulation of RNA metabolic process (term-term) positive regulation of cellular metabolic process	+					GO:0051252 (term-term) GO:0031325
				7137	kappa:0.85			term-term	term-term	0.849558	regulation of RNA metabolic process (term-term) regulation of cellular metabolic process			FALSE	term-term	regulation of RNA metabolic process (term-term) regulation of cellular metabolic process	+					GO:0051252 (term-term) GO:0031323
				7130	kappa:0.85			term-term	term-term	0.849558	regulation of RNA metabolic process (term-term) regulation of metabolic process			FALSE	term-term	regulation of RNA metabolic process (term-term) regulation of metabolic process	+					GO:0051252 (term-term) GO:0019222
				7119	kappa:0.6			term-term	term-term	0.598425	regulation of RNA metabolic process (term-term) positive regulation of macromolecule metabolic process			FALSE	term-term	regulation of RNA metabolic process (term-term) positive regulation of macromolecule metabolic process	+					GO:0051252 (term-term) GO:0010604
				7105	kappa:1.0			term-term	term-term	1	regulation of RNA metabolic process (term-term) regulation of gene expression			FALSE	term-term	regulation of RNA metabolic process (term-term) regulation of gene expression	+					GO:0051252 (term-term) GO:0010468
				7067	kappa:0.6			term-term	term-term	0.598425	regulation of RNA metabolic process (term-term) positive regulation of metabolic process			FALSE	term-term	regulation of RNA metabolic process (term-term) positive regulation of metabolic process	+					GO:0051252 (term-term) GO:0009893
				6969	is_a:			term-term	term-term	2	regulation of RNA metabolic process (term-term-ontology) regulation of RNA stability		POSITIVELY_REGULATES	FALSE	term-term	regulation of RNA metabolic process (term-term-ontology) regulation of RNA stability	+					GO:0051252 (term-term-ontology) GO:0043487
				6968	is_a:			term-term	term-term	2	regulation of RNA metabolic process (term-term-ontology) regulation of RNA splicing		POSITIVELY_REGULATES	FALSE	term-term	regulation of RNA metabolic process (term-term-ontology) regulation of RNA splicing	+					GO:0051252 (term-term-ontology) GO:0043484
				7201	kappa:1.0			term-term	term-term	1	regulation of cellular process (term-term) regulation of biological process			FALSE	term-term	regulation of cellular process (term-term) regulation of biological process	+					GO:0050794 (term-term) GO:0050789
				7198	kappa:0.6			term-term	term-term	0.604651	regulation of cellular process (term-term) positive regulation of cellular process			FALSE	term-term	regulation of cellular process (term-term) positive regulation of cellular process	+					GO:0050794 (term-term) GO:0048522
				7195	kappa:0.6			term-term	term-term	0.604651	regulation of cellular process (term-term) positive regulation of biological process			FALSE	term-term	regulation of cellular process (term-term) positive regulation of biological process	+					GO:0050794 (term-term) GO:0048518
				7136	kappa:0.6			term-term	term-term	0.604651	regulation of cellular process (term-term) regulation of cellular metabolic process			FALSE	term-term	regulation of cellular process (term-term) regulation of cellular metabolic process	+					GO:0050794 (term-term) GO:0031323
				7129	kappa:0.6			term-term	term-term	0.604651	regulation of cellular process (term-term) regulation of metabolic process			FALSE	term-term	regulation of cellular process (term-term) regulation of metabolic process	+					GO:0050794 (term-term) GO:0019222
				6967	is_a:			term-term	term-term	2	regulation of cellular process (term-term-ontology) regulation of biological process	POSITIVELY_REGULATES		FALSE	term-term	regulation of cellular process (term-term-ontology) regulation of biological process	+					GO:0050794 (term-term-ontology) GO:0050789
				6966	is_a:			term-term	term-term	2	regulation of cellular process (term-term-ontology) positive regulation of cellular process		POSITIVELY_REGULATES	FALSE	term-term	regulation of cellular process (term-term-ontology) positive regulation of cellular process	+					GO:0050794 (term-term-ontology) GO:0048522
				6965	is_a:			term-term	term-term	2	regulation of cellular process (term-term-ontology) regulation of cellular metabolic process		POSITIVELY_REGULATES	FALSE	term-term	regulation of cellular process (term-term-ontology) regulation of cellular metabolic process	+					GO:0050794 (term-term-ontology) GO:0031323
				7197	kappa:0.6			term-term	term-term	0.604651	regulation of biological process (term-term) positive regulation of cellular process			FALSE	term-term	regulation of biological process (term-term) positive regulation of cellular process	+					GO:0050789 (term-term) GO:0048522
				7194	kappa:0.6			term-term	term-term	0.604651	regulation of biological process (term-term) positive regulation of biological process			FALSE	term-term	regulation of biological process (term-term) positive regulation of biological process	+					GO:0050789 (term-term) GO:0048518
				7135	kappa:0.6			term-term	term-term	0.604651	regulation of biological process (term-term) regulation of cellular metabolic process			FALSE	term-term	regulation of biological process (term-term) regulation of cellular metabolic process	+					GO:0050789 (term-term) GO:0031323
				7128	kappa:0.6			term-term	term-term	0.604651	regulation of biological process (term-term) regulation of metabolic process			FALSE	term-term	regulation of biological process (term-term) regulation of metabolic process	+					GO:0050789 (term-term) GO:0019222
				6964	is_a:			term-term	term-term	2	regulation of biological process (term-term-ontology) positive regulation of biological process		POSITIVELY_REGULATES	FALSE	term-term	regulation of biological process (term-term-ontology) positive regulation of biological process	+					GO:0050789 (term-term-ontology) GO:0048518
				6963	is_a:			term-term	term-term	2	regulation of biological process (term-term-ontology) regulation of metabolic process		POSITIVELY_REGULATES	FALSE	term-term	regulation of biological process (term-term-ontology) regulation of metabolic process	+					GO:0050789 (term-term-ontology) GO:0019222
				6962	relationship: regulates			term-term	gene-term-neut	0.5	regulation of biological process (term-term-ontology) biological_process		REGULATES	FALSE	term-term	regulation of biological process (term-term-ontology) biological_process	neutral					GO:0050789 (term-term-ontology) GO:0008150
				7177	kappa:0.88			term-term	term-term	0.875912	regulation of mRNA processing (term-term) regulation of RNA splicing			FALSE	term-term	regulation of mRNA processing (term-term) regulation of RNA splicing	+					GO:0050684 (term-term) GO:0043484
				6961	is_a:			term-term	term-term	2	regulation of mRNA processing (term-term-ontology) regulation of gene expression	POSITIVELY_REGULATES		FALSE	term-term	regulation of mRNA processing (term-term-ontology) regulation of gene expression	+					GO:0050684 (term-term-ontology) GO:0010468
				6960	is_a:			term-term	term-term	2	regulation of mRNA processing (term-term-ontology) regulation of mRNA splicing, via spliceosome		POSITIVELY_REGULATES	FALSE	term-term	regulation of mRNA processing (term-term-ontology) regulation of mRNA splicing, via spliceosome	+					GO:0050684 (term-term-ontology) GO:0048024
				7193	kappa:1.0			term-term	term-term	1	positive regulation of cellular process (term-term) positive regulation of biological process			FALSE	term-term	positive regulation of cellular process (term-term) positive regulation of biological process	+					GO:0048522 (term-term) GO:0048518
				7146	kappa:0.72			term-term	term-term	0.721311	positive regulation of cellular process (term-term) positive regulation of cellular metabolic process			FALSE	term-term	positive regulation of cellular process (term-term) positive regulation of cellular metabolic process	+					GO:0048522 (term-term) GO:0031325
				7118	kappa:0.72			term-term	term-term	0.721311	positive regulation of cellular process (term-term) positive regulation of macromolecule metabolic process			FALSE	term-term	positive regulation of cellular process (term-term) positive regulation of macromolecule metabolic process	+					GO:0048522 (term-term) GO:0010604
				7066	kappa:0.72			term-term	term-term	0.721311	positive regulation of cellular process (term-term) positive regulation of metabolic process			FALSE	term-term	positive regulation of cellular process (term-term) positive regulation of metabolic process	+					GO:0048522 (term-term) GO:0009893
				6959	is_a:			term-term	term-term	2	positive regulation of cellular process (term-term-ontology) positive regulation of biological process	POSITIVELY_REGULATES		FALSE	term-term	positive regulation of cellular process (term-term-ontology) positive regulation of biological process	+					GO:0048522 (term-term-ontology) GO:0048518
				6958	is_a:			term-term	term-term	2	positive regulation of cellular process (term-term-ontology) positive regulation of cellular metabolic process		POSITIVELY_REGULATES	FALSE	term-term	positive regulation of cellular process (term-term-ontology) positive regulation of cellular metabolic process	+					GO:0048522 (term-term-ontology) GO:0031325
				7145	kappa:0.72			term-term	term-term	0.721311	positive regulation of biological process (term-term) positive regulation of cellular metabolic process			FALSE	term-term	positive regulation of biological process (term-term) positive regulation of cellular metabolic process	+					GO:0048518 (term-term) GO:0031325
				7117	kappa:0.72			term-term	term-term	0.721311	positive regulation of biological process (term-term) positive regulation of macromolecule metabolic process			FALSE	term-term	positive regulation of biological process (term-term) positive regulation of macromolecule metabolic process	+					GO:0048518 (term-term) GO:0010604
				7065	kappa:0.72			term-term	term-term	0.721311	positive regulation of biological process (term-term) positive regulation of metabolic process			FALSE	term-term	positive regulation of biological process (term-term) positive regulation of metabolic process	+					GO:0048518 (term-term) GO:0009893
				6957	is_a:			term-term	term-term	2	positive regulation of biological process (term-term-ontology) positive regulation of metabolic process		POSITIVELY_REGULATES	FALSE	term-term	positive regulation of biological process (term-term-ontology) positive regulation of metabolic process	+					GO:0048518 (term-term-ontology) GO:0009893
				6956	relationship: positively_regulates			term-term	gene-term-pos	0.5	positive regulation of biological process (term-term-ontology) biological_process		POSITIVELY_REGULATES	FALSE	term-term	positive regulation of biological process (term-term-ontology) biological_process	positive					GO:0048518 (term-term-ontology) GO:0008150
				7178	kappa:1.0			term-term	term-term	1	regulation of mRNA stability (term-term) regulation of RNA stability			FALSE	term-term	regulation of mRNA stability (term-term) regulation of RNA stability	+					GO:0043488 (term-term) GO:0043487
				7165	kappa:1.0			term-term	term-term	1	regulation of mRNA stability (term-term) positive regulation of cellular catabolic process			FALSE	term-term	regulation of mRNA stability (term-term) positive regulation of cellular catabolic process	+					GO:0043488 (term-term) GO:0031331
				7156	kappa:1.0			term-term	term-term	1	regulation of mRNA stability (term-term) regulation of cellular catabolic process			FALSE	term-term	regulation of mRNA stability (term-term) regulation of cellular catabolic process	+					GO:0043488 (term-term) GO:0031329
				7144	kappa:0.55			term-term	term-term	0.552632	regulation of mRNA stability (term-term) positive regulation of cellular metabolic process			FALSE	term-term	regulation of mRNA stability (term-term) positive regulation of cellular metabolic process	+					GO:0043488 (term-term) GO:0031325
				7116	kappa:0.55			term-term	term-term	0.552632	regulation of mRNA stability (term-term) positive regulation of macromolecule metabolic process			FALSE	term-term	regulation of mRNA stability (term-term) positive regulation of macromolecule metabolic process	+					GO:0043488 (term-term) GO:0010604
				7093	kappa:1.0			term-term	term-term	1	regulation of mRNA stability (term-term) positive regulation of catabolic process			FALSE	term-term	regulation of mRNA stability (term-term) positive regulation of catabolic process	+					GO:0043488 (term-term) GO:0009896
				7080	kappa:1.0			term-term	term-term	1	regulation of mRNA stability (term-term) regulation of catabolic process			FALSE	term-term	regulation of mRNA stability (term-term) regulation of catabolic process	+					GO:0043488 (term-term) GO:0009894
				7064	kappa:0.55			term-term	term-term	0.552632	regulation of mRNA stability (term-term) positive regulation of metabolic process			FALSE	term-term	regulation of mRNA stability (term-term) positive regulation of metabolic process	+					GO:0043488 (term-term) GO:0009893
				6955	is_a:			term-term	term-term	2	regulation of mRNA stability (term-term-ontology) regulation of RNA stability	POSITIVELY_REGULATES		FALSE	term-term	regulation of mRNA stability (term-term-ontology) regulation of RNA stability	+					GO:0043488 (term-term-ontology) GO:0043487
				6954	is_a:			term-term	term-term	2	regulation of mRNA stability (term-term-ontology) mRNA destabilization		POSITIVELY_REGULATES	FALSE	term-term	regulation of mRNA stability (term-term-ontology) mRNA destabilization	+					GO:0043488 (term-term-ontology) GO:0061157
				7164	kappa:1.0			term-term	term-term	1	regulation of RNA stability (term-term) positive regulation of cellular catabolic process			FALSE	term-term	regulation of RNA stability (term-term) positive regulation of cellular catabolic process	+					GO:0043487 (term-term) GO:0031331
				7155	kappa:1.0			term-term	term-term	1	regulation of RNA stability (term-term) regulation of cellular catabolic process			FALSE	term-term	regulation of RNA stability (term-term) regulation of cellular catabolic process	+					GO:0043487 (term-term) GO:0031329
				7143	kappa:0.55			term-term	term-term	0.552632	regulation of RNA stability (term-term) positive regulation of cellular metabolic process			FALSE	term-term	regulation of RNA stability (term-term) positive regulation of cellular metabolic process	+					GO:0043487 (term-term) GO:0031325
				7115	kappa:0.55			term-term	term-term	0.552632	regulation of RNA stability (term-term) positive regulation of macromolecule metabolic process			FALSE	term-term	regulation of RNA stability (term-term) positive regulation of macromolecule metabolic process	+					GO:0043487 (term-term) GO:0010604
				7092	kappa:1.0			term-term	term-term	1	regulation of RNA stability (term-term) positive regulation of catabolic process			FALSE	term-term	regulation of RNA stability (term-term) positive regulation of catabolic process	+					GO:0043487 (term-term) GO:0009896
				7079	kappa:1.0			term-term	term-term	1	regulation of RNA stability (term-term) regulation of catabolic process			FALSE	term-term	regulation of RNA stability (term-term) regulation of catabolic process	+					GO:0043487 (term-term) GO:0009894
				7063	kappa:0.55			term-term	term-term	0.552632	regulation of RNA stability (term-term) positive regulation of metabolic process			FALSE	term-term	regulation of RNA stability (term-term) positive regulation of metabolic process	+					GO:0043487 (term-term) GO:0009893
				6953	is_a:			term-term	term-term	2	regulation of RNA stability (term-term-ontology) regulation of cellular catabolic process	POSITIVELY_REGULATES		FALSE	term-term	regulation of RNA stability (term-term-ontology) regulation of cellular catabolic process	+					GO:0043487 (term-term-ontology) GO:0031329
				6952	is_a:			term-term	term-term	2	regulation of RNA stability (term-term-ontology) RNA destabilization		POSITIVELY_REGULATES	FALSE	term-term	regulation of RNA stability (term-term-ontology) RNA destabilization	+					GO:0043487 (term-term-ontology) GO:0050779
				6951	is_a:			term-term	term-term	2	regulation of RNA splicing (term-term-ontology) regulation of gene expression	POSITIVELY_REGULATES		FALSE	term-term	regulation of RNA splicing (term-term-ontology) regulation of gene expression	+					GO:0043484 (term-term-ontology) GO:0010468
				6950	is_a:			term-term	term-term	2	regulation of RNA splicing (term-term-ontology) regulation of mRNA splicing, via spliceosome		POSITIVELY_REGULATES	FALSE	term-term	regulation of RNA splicing (term-term-ontology) regulation of mRNA splicing, via spliceosome	+					GO:0043484 (term-term-ontology) GO:0048024
				7174	kappa:1.0			term-term	term-term	1	macromolecule methylation (term-term) methylation			FALSE	term-term	macromolecule methylation (term-term) methylation	+					GO:0043414 (term-term) GO:0032259
				6949	is_a:			term-term	term-term	2	macromolecule methylation (term-term-ontology) methylation	POSITIVELY_REGULATES		FALSE	term-term	macromolecule methylation (term-term-ontology) methylation	+					GO:0043414 (term-term-ontology) GO:0032259
				6948	is_a:			term-term	term-term	2	macromolecule methylation (term-term-ontology) RNA methylation		POSITIVELY_REGULATES	FALSE	term-term	macromolecule methylation (term-term-ontology) RNA methylation	+					GO:0043414 (term-term-ontology) GO:0001510
				6947	is_a:			term-term	term-term	2	methylation (term-term-ontology) metabolic process	POSITIVELY_REGULATES		FALSE	term-term	methylation (term-term-ontology) metabolic process	+					GO:0032259 (term-term-ontology) GO:0008152
				7154	kappa:1.0			term-term	term-term	1	positive regulation of cellular catabolic process (term-term) regulation of cellular catabolic process			FALSE	term-term	positive regulation of cellular catabolic process (term-term) regulation of cellular catabolic process	+					GO:0031331 (term-term) GO:0031329
				7142	kappa:0.55			term-term	term-term	0.552632	positive regulation of cellular catabolic process (term-term) positive regulation of cellular metabolic process			FALSE	term-term	positive regulation of cellular catabolic process (term-term) positive regulation of cellular metabolic process	+					GO:0031331 (term-term) GO:0031325
				7114	kappa:0.55			term-term	term-term	0.552632	positive regulation of cellular catabolic process (term-term) positive regulation of macromolecule metabolic process			FALSE	term-term	positive regulation of cellular catabolic process (term-term) positive regulation of macromolecule metabolic process	+					GO:0031331 (term-term) GO:0010604
				7091	kappa:1.0			term-term	term-term	1	positive regulation of cellular catabolic process (term-term) positive regulation of catabolic process			FALSE	term-term	positive regulation of cellular catabolic process (term-term) positive regulation of catabolic process	+					GO:0031331 (term-term) GO:0009896
				7078	kappa:1.0			term-term	term-term	1	positive regulation of cellular catabolic process (term-term) regulation of catabolic process			FALSE	term-term	positive regulation of cellular catabolic process (term-term) regulation of catabolic process	+					GO:0031331 (term-term) GO:0009894
				7062	kappa:0.55			term-term	term-term	0.552632	positive regulation of cellular catabolic process (term-term) positive regulation of metabolic process			FALSE	term-term	positive regulation of cellular catabolic process (term-term) positive regulation of metabolic process	+					GO:0031331 (term-term) GO:0009893
				6946	is_a:			term-term	term-term	2	positive regulation of cellular catabolic process (term-term-ontology) regulation of cellular catabolic process	POSITIVELY_REGULATES		FALSE	term-term	positive regulation of cellular catabolic process (term-term-ontology) regulation of cellular catabolic process	+					GO:0031331 (term-term-ontology) GO:0031329
				6945	is_a:			term-term	term-term	2	positive regulation of cellular catabolic process (term-term-ontology) positive regulation of cellular metabolic process	POSITIVELY_REGULATES		FALSE	term-term	positive regulation of cellular catabolic process (term-term-ontology) positive regulation of cellular metabolic process	+					GO:0031331 (term-term-ontology) GO:0031325
				6944	is_a:			term-term	term-term	2	positive regulation of cellular catabolic process (term-term-ontology) positive regulation of catabolic process	POSITIVELY_REGULATES		FALSE	term-term	positive regulation of cellular catabolic process (term-term-ontology) positive regulation of catabolic process	+					GO:0031331 (term-term-ontology) GO:0009896
				6943	is_a:			term-term	term-term	2	positive regulation of cellular catabolic process (term-term-ontology) positive regulation of mRNA catabolic process		POSITIVELY_REGULATES	FALSE	term-term	positive regulation of cellular catabolic process (term-term-ontology) positive regulation of mRNA catabolic process	+					GO:0031331 (term-term-ontology) GO:0061014
				6942	is_a:			term-term	term-term	2	positive regulation of cellular catabolic process (term-term-ontology) RNA destabilization		POSITIVELY_REGULATES	FALSE	term-term	positive regulation of cellular catabolic process (term-term-ontology) RNA destabilization	+					GO:0031331 (term-term-ontology) GO:0050779
				7141	kappa:0.55			term-term	term-term	0.552632	regulation of cellular catabolic process (term-term) positive regulation of cellular metabolic process			FALSE	term-term	regulation of cellular catabolic process (term-term) positive regulation of cellular metabolic process	+					GO:0031329 (term-term) GO:0031325
				7113	kappa:0.55			term-term	term-term	0.552632	regulation of cellular catabolic process (term-term) positive regulation of macromolecule metabolic process			FALSE	term-term	regulation of cellular catabolic process (term-term) positive regulation of macromolecule metabolic process	+					GO:0031329 (term-term) GO:0010604
				7090	kappa:1.0			term-term	term-term	1	regulation of cellular catabolic process (term-term) positive regulation of catabolic process			FALSE	term-term	regulation of cellular catabolic process (term-term) positive regulation of catabolic process	+					GO:0031329 (term-term) GO:0009896
				7077	kappa:1.0			term-term	term-term	1	regulation of cellular catabolic process (term-term) regulation of catabolic process			FALSE	term-term	regulation of cellular catabolic process (term-term) regulation of catabolic process	+					GO:0031329 (term-term) GO:0009894
				7061	kappa:0.55			term-term	term-term	0.552632	regulation of cellular catabolic process (term-term) positive regulation of metabolic process			FALSE	term-term	regulation of cellular catabolic process (term-term) positive regulation of metabolic process	+					GO:0031329 (term-term) GO:0009893
				6941	is_a:			term-term	term-term	2	regulation of cellular catabolic process (term-term-ontology) regulation of cellular metabolic process	POSITIVELY_REGULATES		FALSE	term-term	regulation of cellular catabolic process (term-term-ontology) regulation of cellular metabolic process	+					GO:0031329 (term-term-ontology) GO:0031323
				6940	is_a:			term-term	term-term	2	regulation of cellular catabolic process (term-term-ontology) regulation of catabolic process	POSITIVELY_REGULATES		FALSE	term-term	regulation of cellular catabolic process (term-term-ontology) regulation of catabolic process	+					GO:0031329 (term-term-ontology) GO:0009894
				7134	kappa:0.72			term-term	term-term	0.721311	positive regulation of cellular metabolic process (term-term) regulation of cellular metabolic process			FALSE	term-term	positive regulation of cellular metabolic process (term-term) regulation of cellular metabolic process	+					GO:0031325 (term-term) GO:0031323
				7127	kappa:0.72			term-term	term-term	0.721311	positive regulation of cellular metabolic process (term-term) regulation of metabolic process			FALSE	term-term	positive regulation of cellular metabolic process (term-term) regulation of metabolic process	+					GO:0031325 (term-term) GO:0019222
				7112	kappa:1.0			term-term	term-term	1	positive regulation of cellular metabolic process (term-term) positive regulation of macromolecule metabolic process			FALSE	term-term	positive regulation of cellular metabolic process (term-term) positive regulation of macromolecule metabolic process	+					GO:0031325 (term-term) GO:0010604
				7104	kappa:0.6			term-term	term-term	0.598425	positive regulation of cellular metabolic process (term-term) regulation of gene expression			FALSE	term-term	positive regulation of cellular metabolic process (term-term) regulation of gene expression	+					GO:0031325 (term-term) GO:0010468
				7089	kappa:0.55			term-term	term-term	0.552632	positive regulation of cellular metabolic process (term-term) positive regulation of catabolic process			FALSE	term-term	positive regulation of cellular metabolic process (term-term) positive regulation of catabolic process	+					GO:0031325 (term-term) GO:0009896
				7076	kappa:0.55			term-term	term-term	0.552632	positive regulation of cellular metabolic process (term-term) regulation of catabolic process			FALSE	term-term	positive regulation of cellular metabolic process (term-term) regulation of catabolic process	+					GO:0031325 (term-term) GO:0009894
				7060	kappa:1.0			term-term	term-term	1	positive regulation of cellular metabolic process (term-term) positive regulation of metabolic process			FALSE	term-term	positive regulation of cellular metabolic process (term-term) positive regulation of metabolic process	+					GO:0031325 (term-term) GO:0009893
				6939	is_a:			term-term	term-term	2	positive regulation of cellular metabolic process (term-term-ontology) regulation of cellular metabolic process	POSITIVELY_REGULATES		FALSE	term-term	positive regulation of cellular metabolic process (term-term-ontology) regulation of cellular metabolic process	+					GO:0031325 (term-term-ontology) GO:0031323
				6938	is_a:			term-term	term-term	2	positive regulation of cellular metabolic process (term-term-ontology) positive regulation of metabolic process	POSITIVELY_REGULATES		FALSE	term-term	positive regulation of cellular metabolic process (term-term-ontology) positive regulation of metabolic process	+					GO:0031325 (term-term-ontology) GO:0009893
				7126	kappa:1.0			term-term	term-term	1	regulation of cellular metabolic process (term-term) regulation of metabolic process			FALSE	term-term	regulation of cellular metabolic process (term-term) regulation of metabolic process	+					GO:0031323 (term-term) GO:0019222
				7111	kappa:0.72			term-term	term-term	0.721311	regulation of cellular metabolic process (term-term) positive regulation of macromolecule metabolic process			FALSE	term-term	regulation of cellular metabolic process (term-term) positive regulation of macromolecule metabolic process	+					GO:0031323 (term-term) GO:0010604
				7103	kappa:0.85			term-term	term-term	0.849558	regulation of cellular metabolic process (term-term) regulation of gene expression			FALSE	term-term	regulation of cellular metabolic process (term-term) regulation of gene expression	+					GO:0031323 (term-term) GO:0010468
				7059	kappa:0.72			term-term	term-term	0.721311	regulation of cellular metabolic process (term-term) positive regulation of metabolic process			FALSE	term-term	regulation of cellular metabolic process (term-term) positive regulation of metabolic process	+					GO:0031323 (term-term) GO:0009893
				7052	kappa:0.6			term-term	term-term	0.604651	regulation of cellular metabolic process (term-term) metabolic process			FALSE	term-term	regulation of cellular metabolic process (term-term) metabolic process	+					GO:0031323 (term-term) GO:0008152
				6937	is_a:			term-term	term-term	2	regulation of cellular metabolic process (term-term-ontology) regulation of metabolic process	POSITIVELY_REGULATES		FALSE	term-term	regulation of cellular metabolic process (term-term-ontology) regulation of metabolic process	+					GO:0031323 (term-term-ontology) GO:0019222
				7110	kappa:0.72			term-term	term-term	0.721311	regulation of metabolic process (term-term) positive regulation of macromolecule metabolic process			FALSE	term-term	regulation of metabolic process (term-term) positive regulation of macromolecule metabolic process	+					GO:0019222 (term-term) GO:0010604
				7102	kappa:0.85			term-term	term-term	0.849558	regulation of metabolic process (term-term) regulation of gene expression			FALSE	term-term	regulation of metabolic process (term-term) regulation of gene expression	+					GO:0019222 (term-term) GO:0010468
				7058	kappa:0.72			term-term	term-term	0.721311	regulation of metabolic process (term-term) positive regulation of metabolic process			FALSE	term-term	regulation of metabolic process (term-term) positive regulation of metabolic process	+					GO:0019222 (term-term) GO:0009893
				7051	kappa:0.6			term-term	term-term	0.604651	regulation of metabolic process (term-term) metabolic process		REGULATES	FALSE	term-term	regulation of metabolic process (term-term) metabolic process	+					GO:0019222 (term-term) GO:0008152
				6936	is_a:			term-term	term-term	2	regulation of metabolic process (term-term-ontology) regulation of catabolic process		POSITIVELY_REGULATES	FALSE	term-term	regulation of metabolic process (term-term-ontology) regulation of catabolic process	+					GO:0019222 (term-term-ontology) GO:0009894
				6935	is_a:			term-term	term-term	2	regulation of metabolic process (term-term-ontology) positive regulation of metabolic process		POSITIVELY_REGULATES	FALSE	term-term	regulation of metabolic process (term-term-ontology) positive regulation of metabolic process	+					GO:0019222 (term-term-ontology) GO:0009893
				6934	relationship: regulates			term-term	gene-term-neut	0.5	regulation of metabolic process (term-term-ontology) metabolic process		REGULATES	FALSE	term-term	regulation of metabolic process (term-term-ontology) metabolic process	neutral					GO:0019222 (term-term-ontology) GO:0008152
				7101	kappa:0.6			term-term	term-term	0.598425	positive regulation of macromolecule metabolic process (term-term) regulation of gene expression			FALSE	term-term	positive regulation of macromolecule metabolic process (term-term) regulation of gene expression	+					GO:0010604 (term-term) GO:0010468
				7088	kappa:0.55			term-term	term-term	0.552632	positive regulation of macromolecule metabolic process (term-term) positive regulation of catabolic process			FALSE	term-term	positive regulation of macromolecule metabolic process (term-term) positive regulation of catabolic process	+					GO:0010604 (term-term) GO:0009896
				7075	kappa:0.55			term-term	term-term	0.552632	positive regulation of macromolecule metabolic process (term-term) regulation of catabolic process			FALSE	term-term	positive regulation of macromolecule metabolic process (term-term) regulation of catabolic process	+					GO:0010604 (term-term) GO:0009894
				7057	kappa:1.0			term-term	term-term	1	positive regulation of macromolecule metabolic process (term-term) positive regulation of metabolic process			FALSE	term-term	positive regulation of macromolecule metabolic process (term-term) positive regulation of metabolic process	+					GO:0010604 (term-term) GO:0009893
				6933	is_a:			term-term	term-term	2	positive regulation of macromolecule metabolic process (term-term-ontology) positive regulation of metabolic process	POSITIVELY_REGULATES		FALSE	term-term	positive regulation of macromolecule metabolic process (term-term-ontology) positive regulation of metabolic process	+					GO:0010604 (term-term-ontology) GO:0009893
				7056	kappa:0.6			term-term	term-term	0.598425	regulation of gene expression (term-term) positive regulation of metabolic process			FALSE	term-term	regulation of gene expression (term-term) positive regulation of metabolic process	+					GO:0010468 (term-term) GO:0009893
				7074	kappa:1.0			term-term	term-term	1	positive regulation of catabolic process (term-term) regulation of catabolic process			FALSE	term-term	positive regulation of catabolic process (term-term) regulation of catabolic process	+					GO:0009896 (term-term) GO:0009894
				7055	kappa:0.55			term-term	term-term	0.552632	positive regulation of catabolic process (term-term) positive regulation of metabolic process			FALSE	term-term	positive regulation of catabolic process (term-term) positive regulation of metabolic process	+					GO:0009896 (term-term) GO:0009893
				6932	is_a:			term-term	term-term	2	positive regulation of catabolic process (term-term-ontology) regulation of catabolic process	POSITIVELY_REGULATES		FALSE	term-term	positive regulation of catabolic process (term-term-ontology) regulation of catabolic process	+					GO:0009896 (term-term-ontology) GO:0009894
				6931	is_a:			term-term	term-term	2	positive regulation of catabolic process (term-term-ontology) positive regulation of metabolic process	POSITIVELY_REGULATES		FALSE	term-term	positive regulation of catabolic process (term-term-ontology) positive regulation of metabolic process	+					GO:0009896 (term-term-ontology) GO:0009893
				7054	kappa:0.55			term-term	term-term	0.552632	regulation of catabolic process (term-term) positive regulation of metabolic process			FALSE	term-term	regulation of catabolic process (term-term) positive regulation of metabolic process	+					GO:0009894 (term-term) GO:0009893
				6930	relationship: positively_regulates			term-term	gene-term-pos	0.5	positive regulation of metabolic process (term-term-ontology) metabolic process		POSITIVELY_REGULATES	FALSE	term-term	positive regulation of metabolic process (term-term-ontology) metabolic process	positive					GO:0009893 (term-term-ontology) GO:0008152
				6929	is_a:			term-term	term-term	2	metabolic process (term-term-ontology) biological_process	POSITIVELY_REGULATES		FALSE	term-term	metabolic process (term-term-ontology) biological_process	+					GO:0008152 (term-term-ontology) GO:0008150
				7228	kappa:0.64			term-term	term-term	0.643357	positive regulation of mRNA metabolic process (term-term) regulation of biological quality			FALSE	term-term	positive regulation of mRNA metabolic process (term-term) regulation of biological quality	+					GO:1903313 (term-term) GO:0065008
				7223	kappa:0.76			term-term	term-term	0.757143	positive regulation of mRNA metabolic process (term-term) regulation of mRNA catabolic process			FALSE	term-term	positive regulation of mRNA metabolic process (term-term) regulation of mRNA catabolic process	+					GO:1903313 (term-term) GO:0061013
				7216	kappa:0.88			term-term	term-term	0.881119	positive regulation of mRNA metabolic process (term-term) positive regulation of RNA metabolic process			FALSE	term-term	positive regulation of mRNA metabolic process (term-term) positive regulation of RNA metabolic process	+					GO:1903313 (term-term) GO:0051254
				7192	kappa:0.76			term-term	term-term	0.757143	positive regulation of mRNA metabolic process (term-term) regulation of mRNA stability			FALSE	term-term	positive regulation of mRNA metabolic process (term-term) regulation of mRNA stability	+					GO:1903313 (term-term) GO:0043488
				7185	kappa:0.76			term-term	term-term	0.757143	positive regulation of mRNA metabolic process (term-term) regulation of RNA stability			FALSE	term-term	positive regulation of mRNA metabolic process (term-term) regulation of RNA stability	+					GO:1903313 (term-term) GO:0043487
				7172	kappa:0.76			term-term	term-term	0.757143	positive regulation of mRNA metabolic process (term-term) positive regulation of cellular catabolic process			FALSE	term-term	positive regulation of mRNA metabolic process (term-term) positive regulation of cellular catabolic process	+					GO:1903313 (term-term) GO:0031331
				7163	kappa:0.76			term-term	term-term	0.757143	positive regulation of mRNA metabolic process (term-term) regulation of cellular catabolic process			FALSE	term-term	positive regulation of mRNA metabolic process (term-term) regulation of cellular catabolic process	+					GO:1903313 (term-term) GO:0031329
				7153	kappa:0.55			term-term	term-term	0.552632	positive regulation of mRNA metabolic process (term-term) positive regulation of cellular metabolic process			FALSE	term-term	positive regulation of mRNA metabolic process (term-term) positive regulation of cellular metabolic process	+					GO:1903313 (term-term) GO:0031325
				7125	kappa:0.55			term-term	term-term	0.552632	positive regulation of mRNA metabolic process (term-term) positive regulation of macromolecule metabolic process			FALSE	term-term	positive regulation of mRNA metabolic process (term-term) positive regulation of macromolecule metabolic process	+					GO:1903313 (term-term) GO:0010604
				7100	kappa:0.76			term-term	term-term	0.757143	positive regulation of mRNA metabolic process (term-term) positive regulation of catabolic process			FALSE	term-term	positive regulation of mRNA metabolic process (term-term) positive regulation of catabolic process	+					GO:1903313 (term-term) GO:0009896
				7087	kappa:0.76			term-term	term-term	0.757143	positive regulation of mRNA metabolic process (term-term) regulation of catabolic process			FALSE	term-term	positive regulation of mRNA metabolic process (term-term) regulation of catabolic process	+					GO:1903313 (term-term) GO:0009894
				7073	kappa:0.55			term-term	term-term	0.552632	positive regulation of mRNA metabolic process (term-term) positive regulation of metabolic process			FALSE	term-term	positive regulation of mRNA metabolic process (term-term) positive regulation of metabolic process	+					GO:1903313 (term-term) GO:0009893
				6806	kappa:0.83			term-term	term-term	0.833333	positive regulation of mRNA metabolic process (term-term) mRNA destabilization			FALSE	term-term	positive regulation of mRNA metabolic process (term-term) mRNA destabilization	+					GO:1903313 (term-term) GO:0061157
				6805	is_a:			term-term	term-term	2	positive regulation of mRNA metabolic process (term-term-ontology) positive regulation of mRNA catabolic process		POSITIVELY_REGULATES	FALSE	term-term	positive regulation of mRNA metabolic process (term-term-ontology) positive regulation of mRNA catabolic process	+					GO:1903313 (term-term-ontology) GO:0061014
				6804	kappa:0.83			term-term	term-term	0.833333	positive regulation of mRNA metabolic process (term-term) positive regulation of mRNA catabolic process			FALSE	term-term	positive regulation of mRNA metabolic process (term-term) positive regulation of mRNA catabolic process	+					GO:1903313 (term-term) GO:0061014
				6803	kappa:0.83			term-term	term-term	0.833333	positive regulation of mRNA metabolic process (term-term) RNA destabilization			FALSE	term-term	positive regulation of mRNA metabolic process (term-term) RNA destabilization	+					GO:1903313 (term-term) GO:0050779
				6802	IDA	GO:1903313	79068	gene-term	GO:1903313	2	positive%20regulation%20of%20mRNA%20metabolic%20process (gene-term) FTO			FALSE	gene-term	positive%20regulation%20of%20mRNA%20metabolic%20process (gene-term) FTO						GO:1903313 (gene-term) 79068
				6801	ISS	GO:1903313	79066	gene-term	GO:1903313		positive%20regulation%20of%20mRNA%20metabolic%20process (gene-term) METTL16			FALSE	gene-term	positive%20regulation%20of%20mRNA%20metabolic%20process (gene-term) METTL16						GO:1903313 (gene-term) 79066
				6800	ISS	GO:1903313	57721	gene-term	GO:1903313		positive%20regulation%20of%20mRNA%20metabolic%20process (gene-term) METTL14			FALSE	gene-term	positive%20regulation%20of%20mRNA%20metabolic%20process (gene-term) METTL14						GO:1903313 (gene-term) 57721
				6799	ISS	GO:1903313	56339	gene-term	GO:1903313		positive%20regulation%20of%20mRNA%20metabolic%20process (gene-term) METTL3			FALSE	gene-term	positive%20regulation%20of%20mRNA%20metabolic%20process (gene-term) METTL3						GO:1903313 (gene-term) 56339
				6798	IBA	GO:1903313	54915	gene-term	GO:1903313		positive%20regulation%20of%20mRNA%20metabolic%20process (gene-term) YTHDF1			FALSE	gene-term	positive%20regulation%20of%20mRNA%20metabolic%20process (gene-term) YTHDF1						GO:1903313 (gene-term) 54915
				6797	ISS	GO:1903313	27316	gene-term	GO:1903313		positive%20regulation%20of%20mRNA%20metabolic%20process (gene-term) RBMX			FALSE	gene-term	positive%20regulation%20of%20mRNA%20metabolic%20process (gene-term) RBMX						GO:1903313 (gene-term) 27316
				6796	IMP	GO:1903313	253943	gene-term	GO:1903313	2	positive%20regulation%20of%20mRNA%20metabolic%20process (gene-term) YTHDF3			FALSE	gene-term	positive%20regulation%20of%20mRNA%20metabolic%20process (gene-term) YTHDF3						GO:1903313 (gene-term) 253943
				7226	kappa:0.76			term-term	term-term	0.760563	mRNA destabilization (term-term) regulation of biological quality			FALSE	term-term	mRNA destabilization (term-term) regulation of biological quality	+					GO:0061157 (term-term) GO:0065008
				7221	kappa:0.88			term-term	term-term	0.875912	mRNA destabilization (term-term) regulation of mRNA catabolic process			FALSE	term-term	mRNA destabilization (term-term) regulation of mRNA catabolic process	+					GO:0061157 (term-term) GO:0061013
				7213	kappa:0.76			term-term	term-term	0.760563	mRNA destabilization (term-term) positive regulation of RNA metabolic process			FALSE	term-term	mRNA destabilization (term-term) positive regulation of RNA metabolic process	+					GO:0061157 (term-term) GO:0051254
				7190	kappa:0.88			term-term	term-term	0.875912	mRNA destabilization (term-term) regulation of mRNA stability			FALSE	term-term	mRNA destabilization (term-term) regulation of mRNA stability	+					GO:0061157 (term-term) GO:0043488
				7183	kappa:0.88			term-term	term-term	0.875912	mRNA destabilization (term-term) regulation of RNA stability			FALSE	term-term	mRNA destabilization (term-term) regulation of RNA stability	+					GO:0061157 (term-term) GO:0043487
				7170	kappa:0.88			term-term	term-term	0.875912	mRNA destabilization (term-term) positive regulation of cellular catabolic process			FALSE	term-term	mRNA destabilization (term-term) positive regulation of cellular catabolic process	+					GO:0061157 (term-term) GO:0031331
				7161	kappa:0.88			term-term	term-term	0.875912	mRNA destabilization (term-term) regulation of cellular catabolic process			FALSE	term-term	mRNA destabilization (term-term) regulation of cellular catabolic process	+					GO:0061157 (term-term) GO:0031329
				7098	kappa:0.88			term-term	term-term	0.875912	mRNA destabilization (term-term) positive regulation of catabolic process			FALSE	term-term	mRNA destabilization (term-term) positive regulation of catabolic process	+					GO:0061157 (term-term) GO:0009896
				7085	kappa:0.88			term-term	term-term	0.875912	mRNA destabilization (term-term) regulation of catabolic process			FALSE	term-term	mRNA destabilization (term-term) regulation of catabolic process	+					GO:0061157 (term-term) GO:0009894
				6794	is_a:			term-term	term-term	2	mRNA destabilization (term-term-ontology) positive regulation of mRNA catabolic process	POSITIVELY_REGULATES		FALSE	term-term	mRNA destabilization (term-term-ontology) positive regulation of mRNA catabolic process	+					GO:0061157 (term-term-ontology) GO:0061014
				6793	kappa:1.0			term-term	term-term	1	mRNA destabilization (term-term) positive regulation of mRNA catabolic process			FALSE	term-term	mRNA destabilization (term-term) positive regulation of mRNA catabolic process	+					GO:0061157 (term-term) GO:0061014
				6792	is_a:			term-term	term-term	2	mRNA destabilization (term-term-ontology) RNA destabilization	POSITIVELY_REGULATES		FALSE	term-term	mRNA destabilization (term-term-ontology) RNA destabilization	+					GO:0061157 (term-term-ontology) GO:0050779
				6791	kappa:1.0			term-term	term-term	1	mRNA destabilization (term-term) RNA destabilization			FALSE	term-term	mRNA destabilization (term-term) RNA destabilization	+					GO:0061157 (term-term) GO:0050779
				6790	IDA	GO:0061157	79068	gene-term	GO:0061157	2	mRNA%20destabilization (gene-term) FTO			FALSE	gene-term	mRNA%20destabilization (gene-term) FTO						GO:0061157 (gene-term) 79068
				6789	ISS	GO:0061157	79066	gene-term	GO:0061157		mRNA%20destabilization (gene-term) METTL16			FALSE	gene-term	mRNA%20destabilization (gene-term) METTL16						GO:0061157 (gene-term) 79066
				6788	ISS	GO:0061157	57721	gene-term	GO:0061157		mRNA%20destabilization (gene-term) METTL14			FALSE	gene-term	mRNA%20destabilization (gene-term) METTL14						GO:0061157 (gene-term) 57721
				6787	ISS	GO:0061157	56339	gene-term	GO:0061157		mRNA%20destabilization (gene-term) METTL3			FALSE	gene-term	mRNA%20destabilization (gene-term) METTL3						GO:0061157 (gene-term) 56339
				6786	IBA	GO:0061157	54915	gene-term	GO:0061157		mRNA%20destabilization (gene-term) YTHDF1			FALSE	gene-term	mRNA%20destabilization (gene-term) YTHDF1						GO:0061157 (gene-term) 54915
				6785	IMP	GO:0061157	253943	gene-term	GO:0061157	2	mRNA%20destabilization (gene-term) YTHDF3			FALSE	gene-term	mRNA%20destabilization (gene-term) YTHDF3						GO:0061157 (gene-term) 253943
				7225	kappa:0.76			term-term	term-term	0.760563	positive regulation of mRNA catabolic process (term-term) regulation of biological quality			FALSE	term-term	positive regulation of mRNA catabolic process (term-term) regulation of biological quality	+					GO:0061014 (term-term) GO:0065008
				7220	kappa:0.88			term-term	term-term	0.875912	positive regulation of mRNA catabolic process (term-term) regulation of mRNA catabolic process			FALSE	term-term	positive regulation of mRNA catabolic process (term-term) regulation of mRNA catabolic process	+					GO:0061014 (term-term) GO:0061013
				7212	kappa:0.76			term-term	term-term	0.760563	positive regulation of mRNA catabolic process (term-term) positive regulation of RNA metabolic process			FALSE	term-term	positive regulation of mRNA catabolic process (term-term) positive regulation of RNA metabolic process	+					GO:0061014 (term-term) GO:0051254
				7189	kappa:0.88			term-term	term-term	0.875912	positive regulation of mRNA catabolic process (term-term) regulation of mRNA stability			FALSE	term-term	positive regulation of mRNA catabolic process (term-term) regulation of mRNA stability	+					GO:0061014 (term-term) GO:0043488
				7182	kappa:0.88			term-term	term-term	0.875912	positive regulation of mRNA catabolic process (term-term) regulation of RNA stability			FALSE	term-term	positive regulation of mRNA catabolic process (term-term) regulation of RNA stability	+					GO:0061014 (term-term) GO:0043487
				7169	kappa:0.88			term-term	term-term	0.875912	positive regulation of mRNA catabolic process (term-term) positive regulation of cellular catabolic process			FALSE	term-term	positive regulation of mRNA catabolic process (term-term) positive regulation of cellular catabolic process	+					GO:0061014 (term-term) GO:0031331
				7160	kappa:0.88			term-term	term-term	0.875912	positive regulation of mRNA catabolic process (term-term) regulation of cellular catabolic process			FALSE	term-term	positive regulation of mRNA catabolic process (term-term) regulation of cellular catabolic process	+					GO:0061014 (term-term) GO:0031329
				7097	kappa:0.88			term-term	term-term	0.875912	positive regulation of mRNA catabolic process (term-term) positive regulation of catabolic process			FALSE	term-term	positive regulation of mRNA catabolic process (term-term) positive regulation of catabolic process	+					GO:0061014 (term-term) GO:0009896
				7084	kappa:0.88			term-term	term-term	0.875912	positive regulation of mRNA catabolic process (term-term) regulation of catabolic process			FALSE	term-term	positive regulation of mRNA catabolic process (term-term) regulation of catabolic process	+					GO:0061014 (term-term) GO:0009894
				6783	kappa:1.0			term-term	term-term	1	positive regulation of mRNA catabolic process (term-term) RNA destabilization			FALSE	term-term	positive regulation of mRNA catabolic process (term-term) RNA destabilization	+					GO:0061014 (term-term) GO:0050779
				6782	IDA	GO:0061014	79068	gene-term	GO:0061014	2	positive%20regulation%20of%20mRNA%20catabolic%20process (gene-term) FTO			FALSE	gene-term	positive%20regulation%20of%20mRNA%20catabolic%20process (gene-term) FTO						GO:0061014 (gene-term) 79068
				6781	ISS	GO:0061014	79066	gene-term	GO:0061014		positive%20regulation%20of%20mRNA%20catabolic%20process (gene-term) METTL16			FALSE	gene-term	positive%20regulation%20of%20mRNA%20catabolic%20process (gene-term) METTL16						GO:0061014 (gene-term) 79066
				6780	ISS	GO:0061014	57721	gene-term	GO:0061014		positive%20regulation%20of%20mRNA%20catabolic%20process (gene-term) METTL14			FALSE	gene-term	positive%20regulation%20of%20mRNA%20catabolic%20process (gene-term) METTL14						GO:0061014 (gene-term) 57721
				6779	ISS	GO:0061014	56339	gene-term	GO:0061014		positive%20regulation%20of%20mRNA%20catabolic%20process (gene-term) METTL3			FALSE	gene-term	positive%20regulation%20of%20mRNA%20catabolic%20process (gene-term) METTL3						GO:0061014 (gene-term) 56339
				6778	IBA	GO:0061014	54915	gene-term	GO:0061014		positive%20regulation%20of%20mRNA%20catabolic%20process (gene-term) YTHDF1			FALSE	gene-term	positive%20regulation%20of%20mRNA%20catabolic%20process (gene-term) YTHDF1						GO:0061014 (gene-term) 54915
				6777	IMP	GO:0061014	253943	gene-term	GO:0061014	2	positive%20regulation%20of%20mRNA%20catabolic%20process (gene-term) YTHDF3			FALSE	gene-term	positive%20regulation%20of%20mRNA%20catabolic%20process (gene-term) YTHDF3						GO:0061014 (gene-term) 253943
				7224	kappa:0.76			term-term	term-term	0.760563	RNA destabilization (term-term) regulation of biological quality			FALSE	term-term	RNA destabilization (term-term) regulation of biological quality	+					GO:0050779 (term-term) GO:0065008
				7219	kappa:0.88			term-term	term-term	0.875912	RNA destabilization (term-term) regulation of mRNA catabolic process			FALSE	term-term	RNA destabilization (term-term) regulation of mRNA catabolic process	+					GO:0050779 (term-term) GO:0061013
				7210	kappa:0.76			term-term	term-term	0.760563	RNA destabilization (term-term) positive regulation of RNA metabolic process			FALSE	term-term	RNA destabilization (term-term) positive regulation of RNA metabolic process	+					GO:0050779 (term-term) GO:0051254
				7186	kappa:0.88			term-term	term-term	0.875912	RNA destabilization (term-term) regulation of mRNA stability			FALSE	term-term	RNA destabilization (term-term) regulation of mRNA stability	+					GO:0050779 (term-term) GO:0043488
				7179	kappa:0.88			term-term	term-term	0.875912	RNA destabilization (term-term) regulation of RNA stability			FALSE	term-term	RNA destabilization (term-term) regulation of RNA stability	+					GO:0050779 (term-term) GO:0043487
				7166	kappa:0.88			term-term	term-term	0.875912	RNA destabilization (term-term) positive regulation of cellular catabolic process			FALSE	term-term	RNA destabilization (term-term) positive regulation of cellular catabolic process	+					GO:0050779 (term-term) GO:0031331
				7157	kappa:0.88			term-term	term-term	0.875912	RNA destabilization (term-term) regulation of cellular catabolic process			FALSE	term-term	RNA destabilization (term-term) regulation of cellular catabolic process	+					GO:0050779 (term-term) GO:0031329
				7094	kappa:0.88			term-term	term-term	0.875912	RNA destabilization (term-term) positive regulation of catabolic process			FALSE	term-term	RNA destabilization (term-term) positive regulation of catabolic process	+					GO:0050779 (term-term) GO:0009896
				7081	kappa:0.88			term-term	term-term	0.875912	RNA destabilization (term-term) regulation of catabolic process			FALSE	term-term	RNA destabilization (term-term) regulation of catabolic process	+					GO:0050779 (term-term) GO:0009894
				6775	IDA	GO:0050779	79068	gene-term	GO:0050779	2	RNA%20destabilization (gene-term) FTO			FALSE	gene-term	RNA%20destabilization (gene-term) FTO						GO:0050779 (gene-term) 79068
				6773	ISS	GO:0050779	79066	gene-term	GO:0050779		RNA%20destabilization (gene-term) METTL16			FALSE	gene-term	RNA%20destabilization (gene-term) METTL16						GO:0050779 (gene-term) 79066
				6772	ISS	GO:0050779	57721	gene-term	GO:0050779		RNA%20destabilization (gene-term) METTL14			FALSE	gene-term	RNA%20destabilization (gene-term) METTL14						GO:0050779 (gene-term) 57721
				6771	ISS	GO:0050779	56339	gene-term	GO:0050779		RNA%20destabilization (gene-term) METTL3			FALSE	gene-term	RNA%20destabilization (gene-term) METTL3						GO:0050779 (gene-term) 56339
				6770	IBA	GO:0050779	54915	gene-term	GO:0050779		RNA%20destabilization (gene-term) YTHDF1			FALSE	gene-term	RNA%20destabilization (gene-term) YTHDF1						GO:0050779 (gene-term) 54915
				6768	IMP	GO:0050779	253943	gene-term	GO:0050779	2	RNA%20destabilization (gene-term) YTHDF3			FALSE	gene-term	RNA%20destabilization (gene-term) YTHDF3						GO:0050779 (gene-term) 253943
				7200	kappa:0.88			term-term	term-term	0.875912	regulation of mRNA splicing, via spliceosome (term-term) regulation of mRNA processing			FALSE	term-term	regulation of mRNA splicing, via spliceosome (term-term) regulation of mRNA processing	+					GO:0048024 (term-term) GO:0050684
				7176	kappa:1.0			term-term	term-term	1	regulation of mRNA splicing, via spliceosome (term-term) regulation of RNA splicing			FALSE	term-term	regulation of mRNA splicing, via spliceosome (term-term) regulation of RNA splicing	+					GO:0048024 (term-term) GO:0043484
				6765	IEA	GO:0048024	91746	gene-term	GO:0048024		regulation%20of%20mRNA%20splicing,%20via%20spliceosome (gene-term) YTHDC1			FALSE	gene-term	regulation%20of%20mRNA%20splicing,%20via%20spliceosome (gene-term) YTHDC1						GO:0048024 (gene-term) 91746
				6763	IDA	GO:0048024	79066	gene-term	GO:0048024	2	regulation%20of%20mRNA%20splicing,%20via%20spliceosome (gene-term) METTL16			FALSE	gene-term	regulation%20of%20mRNA%20splicing,%20via%20spliceosome (gene-term) METTL16						GO:0048024 (gene-term) 79066
				6762	IEA	GO:0048024	64783	gene-term	GO:0048024		regulation%20of%20mRNA%20splicing,%20via%20spliceosome (gene-term) RBM15			FALSE	gene-term	regulation%20of%20mRNA%20splicing,%20via%20spliceosome (gene-term) RBM15						GO:0048024 (gene-term) 64783
				6761	IEA	GO:0048024	3181	gene-term	GO:0048024		regulation%20of%20mRNA%20splicing,%20via%20spliceosome (gene-term) HNRNPA2B1			FALSE	gene-term	regulation%20of%20mRNA%20splicing,%20via%20spliceosome (gene-term) HNRNPA2B1						GO:0048024 (gene-term) 3181
				6759	ISS	GO:0048024	27316	gene-term	GO:0048024		regulation%20of%20mRNA%20splicing,%20via%20spliceosome (gene-term) RBMX			FALSE	gene-term	regulation%20of%20mRNA%20splicing,%20via%20spliceosome (gene-term) RBMX						GO:0048024 (gene-term) 27316
				6757	IDA	GO:0048024	106478973	gene-term	GO:0048024	2	regulation%20of%20mRNA%20splicing,%20via%20spliceosome (gene-term) FMR1-IT1			FALSE	gene-term	regulation%20of%20mRNA%20splicing,%20via%20spliceosome (gene-term) FMR1-IT1						GO:0048024 (gene-term) 106478973
				7175	kappa:1.0			term-term	term-term	1	RNA methylation (term-term) macromolecule methylation			FALSE	term-term	RNA methylation (term-term) macromolecule methylation	+					GO:0001510 (term-term) GO:0043414
				7173	kappa:1.0			term-term	term-term	1	RNA methylation (term-term) methylation			FALSE	term-term	RNA methylation (term-term) methylation	+					GO:0001510 (term-term) GO:0032259
				6754	IEA	GO:0001510	79066	gene-term	GO:0001510		RNA%20methylation (gene-term) METTL16			FALSE	gene-term	RNA%20methylation (gene-term) METTL16						GO:0001510 (gene-term) 79066
				6752	IDA	GO:0001510	64783	gene-term	GO:0001510	2	RNA%20methylation (gene-term) RBM15			FALSE	gene-term	RNA%20methylation (gene-term) RBM15						GO:0001510 (gene-term) 64783
				6750	IMP	GO:0001510	57721	gene-term	GO:0001510	2	RNA%20methylation (gene-term) METTL14			FALSE	gene-term	RNA%20methylation (gene-term) METTL14						GO:0001510 (gene-term) 57721
				6748	IMP	GO:0001510	56339	gene-term	GO:0001510	2	RNA%20methylation (gene-term) METTL3			FALSE	gene-term	RNA%20methylation (gene-term) METTL3						GO:0001510 (gene-term) 56339
				6746	IMP	GO:0001510	25962	gene-term	GO:0001510	2	RNA%20methylation (gene-term) VIRMA			FALSE	gene-term	RNA%20methylation (gene-term) VIRMA						GO:0001510 (gene-term) 25962
