# Supplementary material for: N6-Methyladenosine RNA Methylation Regulator-Related Alternative Splicing (AS) Gene Signature Predicts Non–Small Cell Lung Cancer Prognosis
Source: Front Mol Biosci. 2021 Jun 11;8:657087. doi: 10.3389/fmolb.2021.657087 (PMC8226009; doi:10.3389/fmolb.2021.657087)
Supplement: Supplementary file 13 [file Table5.XLSX]

## Sheet: LUAD
The coefficient of the AS events in risk signature of LUAD
id	coef	HR	HR.95L	HR.95H	pvalue
LDB1|12935|AP	-1.37494	0.252856	0.0858409	0.744819	0.0126148
S100A14|7729|AP	-0.571559	0.564644	0.289373	1.10177	0.0437786
RPS25|19054|ES	-2.2214	0.108457	0.0371673	0.316483	4.79e-05
PMP22|39340|AP	1.56381	4.777	1.33025	17.1545	0.0165094
ABCC6|34219|AT	-2.39784	0.090914	0.0288512	0.286482	4.23e-05
KIAA0586|27718|ES	-1.92364	0.146075	0.0232701	0.916963	0.0401253
DGKZ|15540|AP	1.33224	3.78953	1.40737	10.2038	0.00838573

## Sheet: LUSC
The coefficient of the AS events in risk signature of LUSC
id	coef	HR	HR.95L	HR.95H	pvalue
ALPK1|70369|ES	-24.7783	1.73353e-11	6.37775e-16	4.71191e-07	1.97039e-06
FAM63A|7531|AP	-16.1624	9.5669e-08	2.03238e-10	4.50336e-05	2.6431e-07
CHMP1A|38102|ES	-13.1957	1.85859e-06	1.25349e-09	0.00275578	0.000396965
TSTD2|87013|AT	-12.4728	3.82936e-06	5.23078e-09	0.00280341	0.000210321
KIAA1598|13239|AP	-9.04651	0.000117801	9.47865e-07	0.0146404	0.000236308
ASXL3|45046|AT	-8.88753	0.0001381	4.70261e-06	0.00405554	2.55213e-07
VPS37A|82796|ES	-4.50803	0.0110202	4.59537e-05	2.64276	0.106881
TOX2|59455|ES	-3.54975	0.0287317	0.00216807	0.380758	0.00709574
ZNF544|52429|ES	-3.41119	0.0330019	0.00529266	0.20578	0.000259232
NOL8|86863|ES	-2.57775	0.075945	0.020392	0.282839	0.000121822
FAM124B|57772|AT	-1.85472	0.156497	0.037817	0.647624	0.0104825
PTCHD4|76446|AT	-1.52929	0.216689	0.0821338	0.571681	0.00200367
AKR1E2|10639|ES	1.36401	3.91184	1.35614	11.2838	0.0116162
SSH1|24258|ES	1.71116	5.53536	1.36365	22.4692	0.0166711
